# Supplementary material for: Joint effects of pregnancy, sociocultural, and environmental factors on early life gut microbiome structure and diversity
Source: Sci Rep. 2016 Aug 25;6:31775. doi: 10.1038/srep31775 (PMC4997337; doi:10.1038/srep31775)
Supplement: Supplementary Table S5 [file srep31775-s2.xls]

## Sheet: Supplementary Table S5a
Supplementary Table S5a: Taxa significantly associated (FDR adjusted p-value<0.05) with early life factors among neonates. Only includes factors that exhibited significant differences in neonatal gut microbial composition in either single or multi-factor models.
OTU	Kingdom	Phylum	Class	Order	Family	Genus	Maternal Race (African American)		Married		Household Income (≥$80K)		Maternal Education (≥Bachelor's Degree)		C-Section Delivery		First Born Child		Number of Previous Pregnancies		BMI (first recorded in pregnancy)		BMI (last recorded in pregnancy)		Baby Race (African American)		Ever Breastfed		Exclusively Breastfed - NSV		Currently Breastfed - NSV		Duration of Breastfeeding - NSV		Baby Had Water - NSV		ETS during pregnancy		ETS - NSV		Age at Stool Collection (days)		Indoor Pets - NSV
							Estimate*	FDR Adjusted p-value	Estimate	FDR Adjusted p-value	Estimate	FDR Adjusted p-value	Estimate	FDR Adjusted p-value	Estimate	FDR Adjusted p-value	Estimate	FDR Adjusted p-value	Estimate	FDR Adjusted p-value	Estimate	FDR Adjusted p-value	Estimate	FDR Adjusted p-value	Estimate	FDR Adjusted p-value	Estimate	FDR Adjusted p-value	Estimate	FDR Adjusted p-value	Estimate	FDR Adjusted p-value	Estimate	FDR Adjusted p-value	Estimate	FDR Adjusted p-value	Estimate	FDR Adjusted p-value	Estimate	FDR Adjusted p-value	Estimate	FDR Adjusted p-value	Estimate	FDR Adjusted p-value
4314545	Bacteria	Actinobacteria	Actinobacteria	Actinomycetales	Actinomycetaceae	Actinobaculum	-5.40786	0.00186893			-4.82654	0.0014853			5.5489	0.00125844					0.599908	0.00074198	0.718672	0.000501259							5.01523	0.00133917	0.255732	0.0002794	5.77302	0.0015341
1047077	Bacteria	Actinobacteria	Actinobacteria	Actinomycetales	Actinomycetaceae	Actinomyces	-4.52456	9.39276e-05	4.1149	0.000880562			5.66367	3.46073e-08			5.22715	1.01368e-06	-1.64727	6.49751e-07	-0.152371	0.00160627	-0.151749	0.00119002	-4.62317	7.87972e-05	6.60756	1.00605e-06			5.00251	4.37357e-06	0.171844	0.00497129
12562	Bacteria	Actinobacteria	Actinobacteria	Actinomycetales	Actinomycetaceae	Actinomyces			-5.07962	5.36701e-06			-4.81776	0.00624371											4.69767	0.00065346
12564	Bacteria	Actinobacteria	Actinobacteria	Actinomycetales	Actinomycetaceae	Actinomyces					6.07549	0.00697144
12574	Bacteria	Actinobacteria	Actinobacteria	Actinomycetales	Actinomycetaceae	Actinomyces															0.10928	0.0354951
16513	Bacteria	Actinobacteria	Actinobacteria	Actinomycetales	Actinomycetaceae	Actinomyces			-5.36856	5.61718e-08
4096855	Bacteria	Actinobacteria	Actinobacteria	Actinomycetales	Actinomycetaceae	Actinomyces																																			0.0323358	3.44306e-07
526682	Bacteria	Actinobacteria	Actinobacteria	Actinomycetales	Actinomycetaceae	Actinomyces																							-3.96217	1.98305e-05
787709	Bacteria	Actinobacteria	Actinobacteria	Actinomycetales	Actinomycetaceae	Actinomyces							1.80659	0.0126948
New.CleanUp.ReferenceOTU100190	Bacteria	Actinobacteria	Actinobacteria	Actinomycetales	Actinomycetaceae	Actinomyces					2.98162	0.0484721			3.00273	0.0457576																									-0.340982	0.00453902	-2.78652	0.0195972
New.CleanUp.ReferenceOTU150883	Bacteria	Actinobacteria	Actinobacteria	Actinomycetales	Actinomycetaceae	Actinomyces															-0.353281	0.00104783	-0.291336	0.000140175									0.0414555	0.00206784
New.CleanUp.ReferenceOTU153665	Bacteria	Actinobacteria	Actinobacteria	Actinomycetales	Actinomycetaceae	Actinomyces															0.170844	0.00947708
New.CleanUp.ReferenceOTU187384	Bacteria	Actinobacteria	Actinobacteria	Actinomycetales	Actinomycetaceae	Actinomyces															-0.35328	0.00179888	-0.291336	0.000292472
New.CleanUp.ReferenceOTU30650	Bacteria	Actinobacteria	Actinobacteria	Actinomycetales	Actinomycetaceae	Actinomyces	-4.4312	0.0232073					5.10944	0.0289296			4.48545	0.0224608			-0.377598	0.0091687	-0.539877	0.0480997	-4.52532	9.21918e-05									-3.8468	0.000506958
New.CleanUp.ReferenceOTU43716	Bacteria	Actinobacteria	Actinobacteria	Actinomycetales	Actinomycetaceae	Actinomyces							2.76684	0.0176348					-1.82337	0.0096761
New.CleanUp.ReferenceOTU57508	Bacteria	Actinobacteria	Actinobacteria	Actinomycetales	Actinomycetaceae	Actinomyces	-3.77685	6.35928e-12	5.75946	0.00424057			6.63728	0.000176455							-0.210325	0.0240915	-0.179612	0.0131521	-3.78049	7.76737e-12											-3.74516	1.15907e-12	-3.74017	7.38834e-13
New.ReferenceOTU786	Bacteria	Actinobacteria	Actinobacteria	Actinomycetales	Actinomycetaceae	Actinomyces	-3.08531	1.3146e-10							2.59005	0.0186701															2.47954	0.0283328	0.0743882	0.0460837	2.59725	0.0268385
257909	Bacteria	Actinobacteria	Actinobacteria	Actinomycetales	Actinomycetaceae	Trueperella													0.303724	6.53143e-59							-3.02583	0									8.53745	9.38466e-10	8.93283	5.57622e-11
New.CleanUp.ReferenceOTU157327	Bacteria	Actinobacteria	Actinobacteria	Actinomycetales	Actinomycetaceae	Trueperella															0.170845	0.000436057	0.113886	0.0318036
1094594	Bacteria	Actinobacteria	Actinobacteria	Actinomycetales	Actinomycetaceae	Varibaculum																													3.33421	0.00364439
328472	Bacteria	Actinobacteria	Actinobacteria	Actinomycetales	Actinomycetaceae	Varibaculum									-2.15085	0.0333502	2.22235	0.0207386			-0.171388	0.00269735	-0.13995	0.00711904					3.2301	0.0204106													2.09651	0.0375685
New.CleanUp.ReferenceOTU144182	Bacteria	Actinobacteria	Actinobacteria	Actinomycetales	Actinomycetaceae	Varibaculum			2.19198	0.0290428																			3.10456	0.0170639	2.22723	0.0198212	0.0473896	0.028925									2.47697	0.0236818
New.CleanUp.ReferenceOTU149890	Bacteria	Actinobacteria	Actinobacteria	Actinomycetales	Actinomycetaceae	Varibaculum											2.47627	0.0147389									2.23545	0.00358675			2.34188	0.00473798	0.0502415	0.0026421									2.4833	0.0161884
New.CleanUp.ReferenceOTU154327	Bacteria	Actinobacteria	Actinobacteria	Actinomycetales	Actinomycetaceae	Varibaculum	-2.74157	0.0172085																	-2.81118	0.0158918
New.CleanUp.ReferenceOTU178281	Bacteria	Actinobacteria	Actinobacteria	Actinomycetales	Actinomycetaceae	Varibaculum																							3.40292	0.00801727
New.CleanUp.ReferenceOTU65485	Bacteria	Actinobacteria	Actinobacteria	Actinomycetales	Actinomycetaceae	Varibaculum																							3.23742	5.22132e-15
New.CleanUp.ReferenceOTU71772	Bacteria	Actinobacteria	Actinobacteria	Actinomycetales	Actinomycetaceae	Varibaculum																															-3.00046	0.0212432
New.CleanUp.ReferenceOTU78677	Bacteria	Actinobacteria	Actinobacteria	Actinomycetales	Actinomycetaceae	Varibaculum					2.88422	0.0111668			2.50517	0.00430556
New.ReferenceOTU236	Bacteria	Actinobacteria	Actinobacteria	Actinomycetales	Actinomycetaceae	Varibaculum											3.42051	0.0251018											3.20995	8.60993e-09			0.0910846	0.00133256							0.198502	5.36977e-05	3.07812	8.46203e-11
New.CleanUp.ReferenceOTU189702	Bacteria	Actinobacteria	Actinobacteria	Actinomycetales	Actinomycetaceae	Unclassified																							2.65039	1.62406e-05			0.147567	0.0265745							0.308288	2.31344e-07
New.CleanUp.ReferenceOTU28625	Bacteria	Actinobacteria	Actinobacteria	Actinomycetales	Actinomycetaceae	Unclassified																							4.11655	0.000789249			0.0869108	0.00168223									3.4184	0.000805241
New.CleanUp.ReferenceOTU36392	Bacteria	Actinobacteria	Actinobacteria	Actinomycetales	Actinomycetaceae	Unclassified													-1.56664	0.0104404
New.CleanUp.ReferenceOTU78042	Bacteria	Actinobacteria	Actinobacteria	Actinomycetales	Actinomycetaceae	Unclassified															-0.353279	0.0396969	-0.291334	0.0168573
1012948	Bacteria	Actinobacteria	Actinobacteria	Actinomycetales	Corynebacteriaceae	Corynebacterium					-1.62953	0.029303					-1.45483	0.0401756																							-0.0332096	0.0423742
1082607	Bacteria	Actinobacteria	Actinobacteria	Actinomycetales	Corynebacteriaceae	Corynebacterium																							4.92343	5.54209e-14					4.3399	0.0311986					0.127805	0.0385551	4.42445	0.00612377
113265	Bacteria	Actinobacteria	Actinobacteria	Actinomycetales	Corynebacteriaceae	Corynebacterium															-0.156629	0.0214592	-0.213136	0.0326502
13463	Bacteria	Actinobacteria	Actinobacteria	Actinomycetales	Corynebacteriaceae	Corynebacterium																											0.062399	0.012192
378660	Bacteria	Actinobacteria	Actinobacteria	Actinomycetales	Corynebacteriaceae	Corynebacterium																									4.89133	0.00494247	0.109918	0.00709227
4327286	Bacteria	Actinobacteria	Actinobacteria	Actinomycetales	Corynebacteriaceae	Corynebacterium									-6.47583	1.15615e-06											6.36766	7.61811e-07			6.69468	3.99025e-06	0.0979415	2.52831e-06							0.132043	3.70239e-06
495067	Bacteria	Actinobacteria	Actinobacteria	Actinomycetales	Corynebacteriaceae	Corynebacterium	4.43303	0.000536182	5.09927	6.89699e-06	5.28142	6.72743e-07	-4.89378	0.000171252	-4.7976	0.00022455	5.12242	5.38639e-07					-0.21914	0.0386231	4.36809	0.00124716	4.45038	0.00850187	6.43682	5.67831e-07	4.58326	4.39316e-05	0.114923	2.37069e-06	5.5446	4.74716e-08	-4.19056	0.0107248			0.209267	0.00614601	5.62466	6.74274e-07
650615	Bacteria	Actinobacteria	Actinobacteria	Actinomycetales	Corynebacteriaceae	Corynebacterium																			-3.34309	9.15945e-10
917561	Bacteria	Actinobacteria	Actinobacteria	Actinomycetales	Corynebacteriaceae	Corynebacterium																	-0.0657189	0.0122127									0.0414564	9.05078e-17
947112	Bacteria	Actinobacteria	Actinobacteria	Actinomycetales	Corynebacteriaceae	Corynebacterium					-2.86534	0.0320165					-2.8845	0.0262321																									-2.58307	0.00469958
109591	Bacteria	Actinobacteria	Actinobacteria	Actinomycetales	Dermabacteraceae	Dermabacter	-5.73695	7.11282e-05	5.00316	0.00929719	6.3767	6.94139e-17	6.46159	1.03042e-10	6.15894	1.39934e-07	6.11632	1.4905e-07	-1.38312	0.00338749					-5.81093	7.54911e-05					4.72107	0.0120403			-5.84009	0.0227383	-5.55113	0.0353131					-4.85897	0.0339873
4294457	Bacteria	Actinobacteria	Actinobacteria	Actinomycetales	Micrococcaceae	Rothia																							-2.56461	0.00162334
4411138	Bacteria	Actinobacteria	Actinobacteria	Actinomycetales	Micrococcaceae	Rothia	-1.91736	0.005059
905211	Bacteria	Actinobacteria	Actinobacteria	Actinomycetales	Micrococcaceae	Rothia	-1.84376	0.0109088
929901	Bacteria	Actinobacteria	Actinobacteria	Actinomycetales	Micrococcaceae	Unclassified																																			-0.343163	6.70593e-23
1126230	Bacteria	Actinobacteria	Actinobacteria	Actinomycetales	Unclassified	Unclassified			2.3854	5.12631e-05	2.38896	5.28645e-05							-0.595352	3.01775e-05	-0.150022	1.97742e-05					2.38273	4.03751e-05			2.38622	3.68323e-05	0.0851101	2.20245e-05
New.CleanUp.ReferenceOTU122520	Bacteria	Actinobacteria	Actinobacteria	Actinomycetales	Unclassified	Unclassified	-4.99673	0.0364833	4.54577	0.0484578			5.11109	0.0334782							-0.143642	0.0413128	-0.141138	0.0492444	-5.11102	0.0337913			3.58864	1.9039e-06											0.415914	1.26856e-46
New.CleanUp.ReferenceOTU13193	Bacteria	Actinobacteria	Actinobacteria	Actinomycetales	Unclassified	Unclassified																	-20.4846	0									0.0414554	0.0151389
New.CleanUp.ReferenceOTU175292	Bacteria	Actinobacteria	Actinobacteria	Actinomycetales	Unclassified	Unclassified																											0.0414558	3.65586e-05
New.CleanUp.ReferenceOTU69427	Bacteria	Actinobacteria	Actinobacteria	Actinomycetales	Unclassified	Unclassified															-0.297268	1.06072e-05
New.CleanUp.ReferenceOTU97840	Bacteria	Actinobacteria	Actinobacteria	Actinomycetales	Unclassified	Unclassified	-2.23116	0.00016074									2.23119	0.000171302	-0.74563	0.000143016	-0.274013	0.00088335	-0.604207	0.000681952	-2.23123	0.000147333									-2.23046	0.000214396	-2.23046	0.000206848	-2.23035	0.000252953
New.ReferenceOTU1102	Bacteria	Actinobacteria	Actinobacteria	Actinomycetales	Unclassified	Unclassified	-5.968	4.3349e-18			5.659	0.0484418	6.01238	3.18778e-17	5.73933	0.0378024									-6.01236	2.13211e-17
1136387	Bacteria	Actinobacteria	Actinobacteria	Bifidobacteriales	Bifidobacteriaceae	Alloscardovia																											0.0414555	0.00206784
102049	Bacteria	Actinobacteria	Actinobacteria	Bifidobacteriales	Bifidobacteriaceae	Bifidobacterium																															2.55094	0.000281055
1142029	Bacteria	Actinobacteria	Actinobacteria	Bifidobacteriales	Bifidobacteriaceae	Bifidobacterium									-2.82397	5.82879e-08													-4.70077	6.2069e-10													-1.52669	0.0283622
132041	Bacteria	Actinobacteria	Actinobacteria	Bifidobacteriales	Bifidobacteriaceae	Bifidobacterium																									0.618655	0.0392112
292521	Bacteria	Actinobacteria	Actinobacteria	Bifidobacteriales	Bifidobacteriaceae	Bifidobacterium	5.74379	2.05754e-24					-6.26685	5.0358e-27					0.574617	0.0114739									-5.66542	1.77283e-08	-1.80308	0.0237128					2.02254	0.0476028					-5.4379	2.52852e-20
359098	Bacteria	Actinobacteria	Actinobacteria	Bifidobacteriales	Bifidobacteriaceae	Bifidobacterium																															1.34091	0.0116445
365385	Bacteria	Actinobacteria	Actinobacteria	Bifidobacteriales	Bifidobacteriaceae	Bifidobacterium													0.57501	0.0196818									-5.98186	5.17077e-16
370225	Bacteria	Actinobacteria	Actinobacteria	Bifidobacteriales	Bifidobacteriaceae	Bifidobacterium							-2.54495	0.0249387	-2.41054	0.0372625	-2.45883	0.0288251							2.54499	0.0246066
4335781	Bacteria	Actinobacteria	Actinobacteria	Bifidobacteriales	Bifidobacteriaceae	Bifidobacterium	1.74949	0.00785858	-2.48026	2.35859e-06	-1.86107	0.00893217																	-4.27521	3.05021e-07					2.79777	1.14196e-06
4347159	Bacteria	Actinobacteria	Actinobacteria	Bifidobacteriales	Bifidobacteriaceae	Bifidobacterium					-1.63753	0.00233668	-2.39098	6.77477e-08	-2.70108	2.09639e-10	-2.08707	4.82975e-06							2.72559	1.18217e-10			-3.35732	3.98527e-07													-1.25896	0.0345257
4376828	Bacteria	Actinobacteria	Actinobacteria	Bifidobacteriales	Bifidobacteriaceae	Bifidobacterium									-1.90722	4.79301e-05
4426298	Bacteria	Actinobacteria	Actinobacteria	Bifidobacteriales	Bifidobacteriaceae	Bifidobacterium	4.46019	1.96277e-10	-4.68033	1.75996e-14	-4.19197	6.38709e-08	-4.45362	1.92197e-09	-3.73385	1.82631e-06	-4.05037	5.09574e-08	-1.07714	0.00152662	0.326449	0.0078401			4.58382	3.20625e-10	-4.60526	7.07304e-11	-4.53928	0.000546296	-4.10134	2.88255e-10	-0.0557926	1.28281e-07	-2.77609	0.00737223	-2.34128	0.0447233					-3.58904	4.98778e-06
4481861	Bacteria	Actinobacteria	Actinobacteria	Bifidobacteriales	Bifidobacteriaceae	Bifidobacterium									-2.37163	3.08538e-05													-4.41783	2.80347e-08													-1.64423	0.0166612
471180	Bacteria	Actinobacteria	Actinobacteria	Bifidobacteriales	Bifidobacteriaceae	Bifidobacterium	3.75788	6.13285e-05	2.59664	0.016364	-3.29711	0.00329146	-4.79556	1.05316e-07	-2.94844	0.00730208	-3.79264	7.80102e-05	1.78166	0.0431783	-0.138916	0.0206927			3.68895	0.000186274			-4.17952	0.0253111	2.8759	0.00287834	0.0622686	0.0063314			4.85747	3.92904e-10	4.99858	4.74132e-09			-3.39978	0.000926209
553611	Bacteria	Actinobacteria	Actinobacteria	Bifidobacteriales	Bifidobacteriaceae	Bifidobacterium																							-7.25654	4.98657e-20											-0.0329153	0.0304164
813479	Bacteria	Actinobacteria	Actinobacteria	Bifidobacteriales	Bifidobacteriaceae	Bifidobacterium	1.51082	0.0259654	-2.12932	2.01191e-05	-1.65578	0.0183756					-1.49688	0.0343929													-1.39204	0.0203466
824876	Bacteria	Actinobacteria	Actinobacteria	Bifidobacteriales	Bifidobacteriaceae	Bifidobacterium							-1.84697	0.0287959											2.01187	0.0167015
825808	Bacteria	Actinobacteria	Actinobacteria	Bifidobacteriales	Bifidobacteriaceae	Bifidobacterium			-1.92986	0.000126962			-2.09302	9.3552e-05			-1.54235	0.0114247	0.614085	0.0417264											-1.179	0.0492695
New.CleanUp.ReferenceOTU100853	Bacteria	Actinobacteria	Actinobacteria	Bifidobacteriales	Bifidobacteriaceae	Bifidobacterium																											-0.0611218	0.0428521
New.CleanUp.ReferenceOTU10370	Bacteria	Actinobacteria	Actinobacteria	Bifidobacteriales	Bifidobacteriaceae	Bifidobacterium																											-0.317733	0.0277786
New.CleanUp.ReferenceOTU106527	Bacteria	Actinobacteria	Actinobacteria	Bifidobacteriales	Bifidobacteriaceae	Bifidobacterium																									-3.26767	0.033284											1.29691	0.0375685
New.CleanUp.ReferenceOTU111904	Bacteria	Actinobacteria	Actinobacteria	Bifidobacteriales	Bifidobacteriaceae	Bifidobacterium																											-0.156656	0.00258315
New.CleanUp.ReferenceOTU112144	Bacteria	Actinobacteria	Actinobacteria	Bifidobacteriales	Bifidobacteriaceae	Bifidobacterium																									-3.83148	0.00628649			1.85187	0.00879939
New.CleanUp.ReferenceOTU117033	Bacteria	Actinobacteria	Actinobacteria	Bifidobacteriales	Bifidobacteriaceae	Bifidobacterium																															2.9599	0.0497482
New.CleanUp.ReferenceOTU117794	Bacteria	Actinobacteria	Actinobacteria	Bifidobacteriales	Bifidobacteriaceae	Bifidobacterium																											-0.0362898	0.00930416
New.CleanUp.ReferenceOTU120855	Bacteria	Actinobacteria	Actinobacteria	Bifidobacteriales	Bifidobacteriaceae	Bifidobacterium																																			0.0516106	0.00423038
New.CleanUp.ReferenceOTU12381	Bacteria	Actinobacteria	Actinobacteria	Bifidobacteriales	Bifidobacteriaceae	Bifidobacterium																																			-0.0837273	0.0171305
New.CleanUp.ReferenceOTU127015	Bacteria	Actinobacteria	Actinobacteria	Bifidobacteriales	Bifidobacteriaceae	Bifidobacterium																					-3.27742	0.0272451					-0.111647	0.0364704
New.CleanUp.ReferenceOTU128811	Bacteria	Actinobacteria	Actinobacteria	Bifidobacteriales	Bifidobacteriaceae	Bifidobacterium							4.01846	4.15682e-34			3.41279	0.0142914																							0.105141	0.0350939
New.CleanUp.ReferenceOTU132798	Bacteria	Actinobacteria	Actinobacteria	Bifidobacteriales	Bifidobacteriaceae	Bifidobacterium															0.159079	0.0345489	0.141169	0.00043022															1.86884	0.000438491
New.CleanUp.ReferenceOTU135079	Bacteria	Actinobacteria	Actinobacteria	Bifidobacteriales	Bifidobacteriaceae	Bifidobacterium																															1.10145	0.00242069
New.CleanUp.ReferenceOTU137215	Bacteria	Actinobacteria	Actinobacteria	Bifidobacteriales	Bifidobacteriaceae	Bifidobacterium																																			0.063504	1.39755e-07
New.CleanUp.ReferenceOTU144360	Bacteria	Actinobacteria	Actinobacteria	Bifidobacteriales	Bifidobacteriaceae	Bifidobacterium					2.56282	0.013219															-1.82819	0.0467417
New.CleanUp.ReferenceOTU145338	Bacteria	Actinobacteria	Actinobacteria	Bifidobacteriales	Bifidobacteriaceae	Bifidobacterium															0.163385	0.0135681	0.163036	0.0216682
New.CleanUp.ReferenceOTU152672	Bacteria	Actinobacteria	Actinobacteria	Bifidobacteriales	Bifidobacteriaceae	Bifidobacterium									1.77643	0.042559																	0.0389339	0.0259217
New.CleanUp.ReferenceOTU15460	Bacteria	Actinobacteria	Actinobacteria	Bifidobacteriales	Bifidobacteriaceae	Bifidobacterium															-0.614922	5.9949e-10							4.64446	0.00181543
New.CleanUp.ReferenceOTU154712	Bacteria	Actinobacteria	Actinobacteria	Bifidobacteriales	Bifidobacteriaceae	Bifidobacterium															-0.196808	0.0319011													2.62116	0.018378
New.CleanUp.ReferenceOTU156768	Bacteria	Actinobacteria	Actinobacteria	Bifidobacteriales	Bifidobacteriaceae	Bifidobacterium																																			0.0501228	0.00621721
New.CleanUp.ReferenceOTU159767	Bacteria	Actinobacteria	Actinobacteria	Bifidobacteriales	Bifidobacteriaceae	Bifidobacterium																									-1.69457	0.0271146
New.CleanUp.ReferenceOTU16138	Bacteria	Actinobacteria	Actinobacteria	Bifidobacteriales	Bifidobacteriaceae	Bifidobacterium																									-2.95756	0.0397939
New.CleanUp.ReferenceOTU164056	Bacteria	Actinobacteria	Actinobacteria	Bifidobacteriales	Bifidobacteriaceae	Bifidobacterium					1.34669	0.0417631																													-0.0490649	0.0301933
New.CleanUp.ReferenceOTU16439	Bacteria	Actinobacteria	Actinobacteria	Bifidobacteriales	Bifidobacteriaceae	Bifidobacterium																															1.80016	0.0333391
New.CleanUp.ReferenceOTU165305	Bacteria	Actinobacteria	Actinobacteria	Bifidobacteriales	Bifidobacteriaceae	Bifidobacterium													-1.99406	0.0472609									2.44854	3.97331e-09
New.CleanUp.ReferenceOTU169113	Bacteria	Actinobacteria	Actinobacteria	Bifidobacteriales	Bifidobacteriaceae	Bifidobacterium																									-2.32462	0.0252703
New.CleanUp.ReferenceOTU17450	Bacteria	Actinobacteria	Actinobacteria	Bifidobacteriales	Bifidobacteriaceae	Bifidobacterium																									2.05673	0.0459496
New.CleanUp.ReferenceOTU17490	Bacteria	Actinobacteria	Actinobacteria	Bifidobacteriales	Bifidobacteriaceae	Bifidobacterium									2.00725	0.00318756
New.CleanUp.ReferenceOTU178736	Bacteria	Actinobacteria	Actinobacteria	Bifidobacteriales	Bifidobacteriaceae	Bifidobacterium					3.67913	0.00435121	3.71594	0.00426328			3.66507	0.00441942	-1.68647	0.00189666													0.157776	0.00226594
New.CleanUp.ReferenceOTU180272	Bacteria	Actinobacteria	Actinobacteria	Bifidobacteriales	Bifidobacteriaceae	Bifidobacterium					1.57783	0.000633919
New.CleanUp.ReferenceOTU181803	Bacteria	Actinobacteria	Actinobacteria	Bifidobacteriales	Bifidobacteriaceae	Bifidobacterium			2.26467	0.0365433			2.47916	0.0480967					-1.50919	0.0260103					-2.47916	0.0476187															0.557301	0.00935149
New.CleanUp.ReferenceOTU184633	Bacteria	Actinobacteria	Actinobacteria	Bifidobacteriales	Bifidobacteriaceae	Bifidobacterium									2.17467	0.000412963
New.CleanUp.ReferenceOTU190087	Bacteria	Actinobacteria	Actinobacteria	Bifidobacteriales	Bifidobacteriaceae	Bifidobacterium																											0.054858	0.0035637
New.CleanUp.ReferenceOTU190715	Bacteria	Actinobacteria	Actinobacteria	Bifidobacteriales	Bifidobacteriaceae	Bifidobacterium																					-4.23152	0.00804946							1.58164	0.00175237
New.CleanUp.ReferenceOTU2691	Bacteria	Actinobacteria	Actinobacteria	Bifidobacteriales	Bifidobacteriaceae	Bifidobacterium	-2.13445	0.0311336			2.14497	0.0335487									0.282763	0.00409398													2.19074	0.0447715					-0.0236659	0.0376809
New.CleanUp.ReferenceOTU29632	Bacteria	Actinobacteria	Actinobacteria	Bifidobacteriales	Bifidobacteriaceae	Bifidobacterium							2.22794	0.0216153
New.CleanUp.ReferenceOTU31084	Bacteria	Actinobacteria	Actinobacteria	Bifidobacteriales	Bifidobacteriaceae	Bifidobacterium																													2.26379	0.0122156
New.CleanUp.ReferenceOTU36183	Bacteria	Actinobacteria	Actinobacteria	Bifidobacteriales	Bifidobacteriaceae	Bifidobacterium																									-3.95659	0.00301514
New.CleanUp.ReferenceOTU37200	Bacteria	Actinobacteria	Actinobacteria	Bifidobacteriales	Bifidobacteriaceae	Bifidobacterium	-1.5386	0.0444838																	-1.72163	0.0433609
New.CleanUp.ReferenceOTU39752	Bacteria	Actinobacteria	Actinobacteria	Bifidobacteriales	Bifidobacteriaceae	Bifidobacterium			-4.02667	0.037345																	-4.92637	0.0029536			-3.88336	0.0375389	-0.155691	0.0381982
New.CleanUp.ReferenceOTU41288	Bacteria	Actinobacteria	Actinobacteria	Bifidobacteriales	Bifidobacteriaceae	Bifidobacterium													3.61908	0.0355928																					0.0408942	0.000470013	3.54179	1.40016e-05
New.CleanUp.ReferenceOTU44248	Bacteria	Actinobacteria	Actinobacteria	Bifidobacteriales	Bifidobacteriaceae	Bifidobacterium									3.16376	0.000444864																			3.3637	0.000367794
New.CleanUp.ReferenceOTU45552	Bacteria	Actinobacteria	Actinobacteria	Bifidobacteriales	Bifidobacteriaceae	Bifidobacterium															-0.606763	0.00179198	-0.462498	0.000162437									0.0489787	0.00653715
New.CleanUp.ReferenceOTU46971	Bacteria	Actinobacteria	Actinobacteria	Bifidobacteriales	Bifidobacteriaceae	Bifidobacterium	2.85672	0.0280125
New.CleanUp.ReferenceOTU53311	Bacteria	Actinobacteria	Actinobacteria	Bifidobacteriales	Bifidobacteriaceae	Bifidobacterium															-0.239243	0.0364785	-0.276732	0.0302257																	0.114752	0.00486906
New.CleanUp.ReferenceOTU55199	Bacteria	Actinobacteria	Actinobacteria	Bifidobacteriales	Bifidobacteriaceae	Bifidobacterium																																			-0.297517	0.00629433
New.CleanUp.ReferenceOTU59868	Bacteria	Actinobacteria	Actinobacteria	Bifidobacteriales	Bifidobacteriaceae	Bifidobacterium															-0.167703	0.0317967
New.CleanUp.ReferenceOTU60677	Bacteria	Actinobacteria	Actinobacteria	Bifidobacteriales	Bifidobacteriaceae	Bifidobacterium																									-3.05889	0.00283934
New.CleanUp.ReferenceOTU63958	Bacteria	Actinobacteria	Actinobacteria	Bifidobacteriales	Bifidobacteriaceae	Bifidobacterium			-1.24599	0.0328666							-2.20576	0.00154863
New.CleanUp.ReferenceOTU67201	Bacteria	Actinobacteria	Actinobacteria	Bifidobacteriales	Bifidobacteriaceae	Bifidobacterium																	0.155591	0.0326871
New.CleanUp.ReferenceOTU69230	Bacteria	Actinobacteria	Actinobacteria	Bifidobacteriales	Bifidobacteriaceae	Bifidobacterium																																			0.0580019	0.021671
New.CleanUp.ReferenceOTU70435	Bacteria	Actinobacteria	Actinobacteria	Bifidobacteriales	Bifidobacteriaceae	Bifidobacterium																					-1.83146	0.00170342			-1.57069	0.0209538	-0.0311067	0.0487947
New.CleanUp.ReferenceOTU74464	Bacteria	Actinobacteria	Actinobacteria	Bifidobacteriales	Bifidobacteriaceae	Bifidobacterium			1.35409	0.0298745																											2.95904	0.00937156
New.CleanUp.ReferenceOTU7454	Bacteria	Actinobacteria	Actinobacteria	Bifidobacteriales	Bifidobacteriaceae	Bifidobacterium																																					1.90296	0.033873
New.CleanUp.ReferenceOTU75434	Bacteria	Actinobacteria	Actinobacteria	Bifidobacteriales	Bifidobacteriaceae	Bifidobacterium					2.79976	0.0364808																			-4.37393	0.0160634
New.CleanUp.ReferenceOTU77497	Bacteria	Actinobacteria	Actinobacteria	Bifidobacteriales	Bifidobacteriaceae	Bifidobacterium			-2.6653	0.0131997					-2.49177	0.00715756			-0.953635	0.0102333																	-2.46169	0.0101751	-2.43113	0.0119732
New.CleanUp.ReferenceOTU80836	Bacteria	Actinobacteria	Actinobacteria	Bifidobacteriales	Bifidobacteriaceae	Bifidobacterium			2.67118	0.00702587																							0.360247	0.00503045							0.0525192	0.000881525	2.98305	0.00765651
New.CleanUp.ReferenceOTU82855	Bacteria	Actinobacteria	Actinobacteria	Bifidobacteriales	Bifidobacteriaceae	Bifidobacterium																									-3.42484	0.00768882
New.CleanUp.ReferenceOTU83446	Bacteria	Actinobacteria	Actinobacteria	Bifidobacteriales	Bifidobacteriaceae	Bifidobacterium																											-0.0667994	0.0281817
New.CleanUp.ReferenceOTU8413	Bacteria	Actinobacteria	Actinobacteria	Bifidobacteriales	Bifidobacteriaceae	Bifidobacterium													1.02553	0.0198221
New.CleanUp.ReferenceOTU85358	Bacteria	Actinobacteria	Actinobacteria	Bifidobacteriales	Bifidobacteriaceae	Bifidobacterium																					-2.18286	0.027187
New.CleanUp.ReferenceOTU85769	Bacteria	Actinobacteria	Actinobacteria	Bifidobacteriales	Bifidobacteriaceae	Bifidobacterium							1.92648	0.00366564			1.92614	0.00379254	-0.479717	0.00259088																					0.496132	0.00103227
New.CleanUp.ReferenceOTU86917	Bacteria	Actinobacteria	Actinobacteria	Bifidobacteriales	Bifidobacteriaceae	Bifidobacterium																											0.0725015	0.0013534							0.0936453	0.0421948
New.CleanUp.ReferenceOTU94721	Bacteria	Actinobacteria	Actinobacteria	Bifidobacteriales	Bifidobacteriaceae	Bifidobacterium													2.66669	0.0319569
New.CleanUp.ReferenceOTU99436	Bacteria	Actinobacteria	Actinobacteria	Bifidobacteriales	Bifidobacteriaceae	Bifidobacterium											1.94347	0.00512884	-0.841874	0.00491291													0.0676382	0.0143079
New.CleanUp.ReferenceOTU99624	Bacteria	Actinobacteria	Actinobacteria	Bifidobacteriales	Bifidobacteriaceae	Bifidobacterium			-3.65719	0.0204801	2.66584	1.8892e-06					3.86123	0.0154025																	2.68735	3.95667e-06			5.08033	0.0292587
New.ReferenceOTU1079	Bacteria	Actinobacteria	Actinobacteria	Bifidobacteriales	Bifidobacteriaceae	Bifidobacterium	1.64231	0.0156299	-1.4823	0.0244057															1.75844	0.0111987
New.ReferenceOTU1260	Bacteria	Actinobacteria	Actinobacteria	Bifidobacteriales	Bifidobacteriaceae	Bifidobacterium															-0.697372	0.0106336															2.13228	0.00632392	2.19356	0.0086818
New.ReferenceOTU1267	Bacteria	Actinobacteria	Actinobacteria	Bifidobacteriales	Bifidobacteriaceae	Bifidobacterium											-1.30288	0.0131106
New.ReferenceOTU1334	Bacteria	Actinobacteria	Actinobacteria	Bifidobacteriales	Bifidobacteriaceae	Bifidobacterium													1.15017	0.0154893
New.ReferenceOTU134	Bacteria	Actinobacteria	Actinobacteria	Bifidobacteriales	Bifidobacteriaceae	Bifidobacterium							-2.40473	0.0207025
New.ReferenceOTU1359	Bacteria	Actinobacteria	Actinobacteria	Bifidobacteriales	Bifidobacteriaceae	Bifidobacterium																															2.08961	0.00713864
New.ReferenceOTU1398	Bacteria	Actinobacteria	Actinobacteria	Bifidobacteriales	Bifidobacteriaceae	Bifidobacterium							2.21176	0.0205591
New.ReferenceOTU1493	Bacteria	Actinobacteria	Actinobacteria	Bifidobacteriales	Bifidobacteriaceae	Bifidobacterium					3.62025	5.73788e-06	3.47877	1.63693e-06					-1.33271	0.000518964											2.87769	0.0172245
New.ReferenceOTU265	Bacteria	Actinobacteria	Actinobacteria	Bifidobacteriales	Bifidobacteriaceae	Bifidobacterium											-1.76512	0.00390398											-4.31773	0.0138709
New.ReferenceOTU31	Bacteria	Actinobacteria	Actinobacteria	Bifidobacteriales	Bifidobacteriaceae	Bifidobacterium																																					1.2854	0.00729274
New.ReferenceOTU373	Bacteria	Actinobacteria	Actinobacteria	Bifidobacteriales	Bifidobacteriaceae	Bifidobacterium											-4.78503	3.44754e-06											-5.65854	0.00868474
New.ReferenceOTU417	Bacteria	Actinobacteria	Actinobacteria	Bifidobacteriales	Bifidobacteriaceae	Bifidobacterium																															1.12111	0.0020172	1.12188	0.0318005
New.ReferenceOTU451	Bacteria	Actinobacteria	Actinobacteria	Bifidobacteriales	Bifidobacteriaceae	Bifidobacterium											-2.24174	0.0400111
New.ReferenceOTU539	Bacteria	Actinobacteria	Actinobacteria	Bifidobacteriales	Bifidobacteriaceae	Bifidobacterium																																			-0.0553431	0.0371579
New.ReferenceOTU542	Bacteria	Actinobacteria	Actinobacteria	Bifidobacteriales	Bifidobacteriaceae	Bifidobacterium			-4.26869	0.0200112																					-4.14694	0.018391									0.113969	0.0146749
New.ReferenceOTU567	Bacteria	Actinobacteria	Actinobacteria	Bifidobacteriales	Bifidobacteriaceae	Bifidobacterium	3.68746	0.000884765					-5.25175	0.00426328											4.68392	0.00050407
New.ReferenceOTU672	Bacteria	Actinobacteria	Actinobacteria	Bifidobacteriales	Bifidobacteriaceae	Bifidobacterium	2.97043	0.0269177									2.51034	0.000276876							3.48628	0.0261488
New.ReferenceOTU698	Bacteria	Actinobacteria	Actinobacteria	Bifidobacteriales	Bifidobacteriaceae	Bifidobacterium	-1.15596	0.00705558			1.9366	0.0176601							-1.84698	0.0407727	0.360715	0.0015036	0.44619	0.00424208	-1.15599	0.00661371											-1.15583	0.00932702					1.15597	0.00789231
New.ReferenceOTU746	Bacteria	Actinobacteria	Actinobacteria	Bifidobacteriales	Bifidobacteriaceae	Bifidobacterium													1.31382	0.0150684
New.ReferenceOTU755	Bacteria	Actinobacteria	Actinobacteria	Bifidobacteriales	Bifidobacteriaceae	Bifidobacterium									1.39088	0.0321582													-2.16589	0.0477086
New.ReferenceOTU779	Bacteria	Actinobacteria	Actinobacteria	Bifidobacteriales	Bifidobacteriaceae	Bifidobacterium									1.45138	0.0165111													-2.7391	0.0264673
New.ReferenceOTU789	Bacteria	Actinobacteria	Actinobacteria	Bifidobacteriales	Bifidobacteriaceae	Bifidobacterium																			2.96898	0.0206898
New.ReferenceOTU912	Bacteria	Actinobacteria	Actinobacteria	Bifidobacteriales	Bifidobacteriaceae	Bifidobacterium									-4.39018	0.00803133
New.ReferenceOTU932	Bacteria	Actinobacteria	Actinobacteria	Bifidobacteriales	Bifidobacteriaceae	Bifidobacterium							-3.3499	0.0148456																	-3.61026	0.00029646
New.ReferenceOTU937	Bacteria	Actinobacteria	Actinobacteria	Bifidobacteriales	Bifidobacteriaceae	Bifidobacterium			-2.23667	0.0374138
2438948	Bacteria	Actinobacteria	Actinobacteria	Bifidobacteriales	Bifidobacteriaceae	Scardovia			3.79842	0.00489182																			5.4475	0.00341935					-3.63911	0.00310589					-0.0836608	3.00651e-12	4.23691	0.0184708
4411875	Bacteria	Actinobacteria	Actinobacteria	Bifidobacteriales	Bifidobacteriaceae	Scardovia																	-0.173619	1.7539e-08					1.55126	0.000124947
New.CleanUp.ReferenceOTU117722	Bacteria	Actinobacteria	Actinobacteria	Bifidobacteriales	Bifidobacteriaceae	Unclassified	-2.63014	4.94952e-09					3.91638	0.0136962									-0.409975	2.40725e-05	-2.63653	5.6378e-09
New.CleanUp.ReferenceOTU131268	Bacteria	Actinobacteria	Actinobacteria	Bifidobacteriales	Bifidobacteriaceae	Unclassified																	0.217473	0.0147945
New.CleanUp.ReferenceOTU152514	Bacteria	Actinobacteria	Actinobacteria	Bifidobacteriales	Bifidobacteriaceae	Unclassified											3.88862	0.00181															0.0992256	0.00511093									-3.45114	0.00141349
New.CleanUp.ReferenceOTU45003	Bacteria	Actinobacteria	Actinobacteria	Bifidobacteriales	Bifidobacteriaceae	Unclassified	-2.4647	0.00290152																											2.59572	0.00641642					-0.173384	0.0202977
New.CleanUp.ReferenceOTU50944	Bacteria	Actinobacteria	Actinobacteria	Bifidobacteriales	Bifidobacteriaceae	Unclassified							1.83033	0.0484633
New.CleanUp.ReferenceOTU6736	Bacteria	Actinobacteria	Actinobacteria	Bifidobacteriales	Bifidobacteriaceae	Unclassified																																			-0.0493307	0.0366321
New.CleanUp.ReferenceOTU79564	Bacteria	Actinobacteria	Actinobacteria	Bifidobacteriales	Bifidobacteriaceae	Unclassified	-5.05242	0.00118369			5.14641	0.00323981	5.06594	0.00249235	5.18809	0.000592721	5.6621	0.00039632	-2.18674	0.00209868					-5.16421	0.000752256					4.35682	0.0264242
New.ReferenceOTU328	Bacteria	Actinobacteria	Actinobacteria	Bifidobacteriales	Bifidobacteriaceae	Unclassified																																			-0.122715	0.0320029
New.ReferenceOTU456	Bacteria	Actinobacteria	Actinobacteria	Bifidobacteriales	Bifidobacteriaceae	Unclassified			-1.5794	0.0130963
New.ReferenceOTU627	Bacteria	Actinobacteria	Actinobacteria	Bifidobacteriales	Bifidobacteriaceae	Unclassified															0.335931	0.0312866	0.329969	0.00568796
New.CleanUp.ReferenceOTU162722	Bacteria	Actinobacteria	Actinobacteria	Unclassified	Unclassified	Unclassified															-0.29727	5.72034e-10	-0.270992	2.48277e-13
New.CleanUp.ReferenceOTU179393	Bacteria	Actinobacteria	Actinobacteria	Unclassified	Unclassified	Unclassified																	-0.291334	0.0317273
New.CleanUp.ReferenceOTU56687	Bacteria	Actinobacteria	Actinobacteria	Unclassified	Unclassified	Unclassified															-0.297266	0.0415713	-0.270987	0.0144865
New.CleanUp.ReferenceOTU72200	Bacteria	Actinobacteria	Actinobacteria	Unclassified	Unclassified	Unclassified																	0.113886	0.00461896
New.ReferenceOTU1182	Bacteria	Actinobacteria	Actinobacteria	Unclassified	Unclassified	Unclassified			-3.79156	0.0187005
New.ReferenceOTU1345	Bacteria	Actinobacteria	Actinobacteria	Unclassified	Unclassified	Unclassified	-4.89643	0.0452252					4.98169	0.0480531	5.00059	0.0456513									-4.98176	0.0476187
New.ReferenceOTU256	Bacteria	Actinobacteria	Actinobacteria	Unclassified	Unclassified	Unclassified			3.91673	0.00431595			6.08441	0.000828398							-0.320324	0.000130506	-0.538697	0.000218382	-3.09169	0.00880097									-2.96689	0.00438894					0.385936	0.00935844
New.ReferenceOTU604	Bacteria	Actinobacteria	Actinobacteria	Unclassified	Unclassified	Unclassified																					4.5383	0.0481285
173965	Bacteria	Actinobacteria	Coriobacteriia	Coriobacteriales	Coriobacteriaceae	Adlercreutzia					3.1855	0.00125134							-3.28846	9.7457e-05															-0.720623	0.000440531
1124877	Bacteria	Actinobacteria	Coriobacteriia	Coriobacteriales	Coriobacteriaceae	Atopobium													0.1271	0.000110653																					0.0255136	1.94407e-125
New.CleanUp.ReferenceOTU192254	Bacteria	Actinobacteria	Coriobacteriia	Coriobacteriales	Coriobacteriaceae	Atopobium																											0.150441	0.0219506
New.ReferenceOTU1301	Bacteria	Actinobacteria	Coriobacteriia	Coriobacteriales	Coriobacteriaceae	Atopobium							4.02098	0.0186962																	3.55548	0.033284	0.107545	5.33186e-09
1811927	Bacteria	Actinobacteria	Coriobacteriia	Coriobacteriales	Coriobacteriaceae	Collinsella									-3.24326	0.0129606
189997	Bacteria	Actinobacteria	Coriobacteriia	Coriobacteriales	Coriobacteriaceae	Collinsella											-4.57362	0.000154863
191595	Bacteria	Actinobacteria	Coriobacteriia	Coriobacteriales	Coriobacteriaceae	Collinsella											-4.77171	6.72532e-07
193575	Bacteria	Actinobacteria	Coriobacteriia	Coriobacteriales	Coriobacteriaceae	Collinsella					-3.48441	0.0219545					-4.34816	0.0100182							4.24835	0.0123807
287514	Bacteria	Actinobacteria	Coriobacteriia	Coriobacteriales	Coriobacteriaceae	Collinsella																			4.40627	0.000105647
288004	Bacteria	Actinobacteria	Coriobacteriia	Coriobacteriales	Coriobacteriaceae	Collinsella	-9.23138	1.12744e-21	8.8162	4.4894e-09	9.19345	2.18357e-18	9.2901	3.57688e-21	-8.43555	0.00902394	-8.18583	0.000800541							-9.29009	2.27636e-21					-9.36535	5.22603e-05			-7.71507	0.0087674	-8.8258	0.0280597			0.302124	0.00163777	-9.23374	0.00435356
2990918	Bacteria	Actinobacteria	Coriobacteriia	Coriobacteriales	Coriobacteriaceae	Collinsella															0.0993421	0.038767	0.15742	0.0433288									-0.0272109	0.034154
4481613	Bacteria	Actinobacteria	Coriobacteriia	Coriobacteriales	Coriobacteriaceae	Collinsella					-2.70911	0.000179864			-2.16887	0.0037214	-4.28711	7.92823e-14							3.04825	2.97973e-06			-6.61303	4.71862e-14
New.CleanUp.ReferenceOTU103612	Bacteria	Actinobacteria	Coriobacteriia	Coriobacteriales	Coriobacteriaceae	Collinsella																											0.0735097	5.36347e-17
New.CleanUp.ReferenceOTU104203	Bacteria	Actinobacteria	Coriobacteriia	Coriobacteriales	Coriobacteriaceae	Collinsella																			3.62641	0.0445811
New.CleanUp.ReferenceOTU114975	Bacteria	Actinobacteria	Coriobacteriia	Coriobacteriales	Coriobacteriaceae	Collinsella																															2.80467	0.0395554	3.20228	0.0118488
New.CleanUp.ReferenceOTU137488	Bacteria	Actinobacteria	Coriobacteriia	Coriobacteriales	Coriobacteriaceae	Collinsella	1.92346	0.0139066			-1.92257	0.0143178	-1.92186	0.0138946					2.011	0.0073633	-3.08157	0.0048937	-1.91045	0.00451252	1.92185	0.0131964					1.92769	0.0103762					1.94058	0.0220897	1.94395	0.0289902
New.CleanUp.ReferenceOTU137613	Bacteria	Actinobacteria	Coriobacteriia	Coriobacteriales	Coriobacteriaceae	Collinsella																											0.0251216	0.0335298
New.CleanUp.ReferenceOTU146846	Bacteria	Actinobacteria	Coriobacteriia	Coriobacteriales	Coriobacteriaceae	Collinsella															0.178707	9.09883e-06
New.CleanUp.ReferenceOTU14855	Bacteria	Actinobacteria	Coriobacteriia	Coriobacteriales	Coriobacteriaceae	Collinsella																																			0.110967	0.00371657
New.CleanUp.ReferenceOTU155975	Bacteria	Actinobacteria	Coriobacteriia	Coriobacteriales	Coriobacteriaceae	Collinsella																									1.5013	0.0227637
New.CleanUp.ReferenceOTU162740	Bacteria	Actinobacteria	Coriobacteriia	Coriobacteriales	Coriobacteriaceae	Collinsella															0.158817	2.83935e-09	0.241523	5.50338e-09			-3.12908	5.91124e-09					-0.0445747	1.28184e-09
New.CleanUp.ReferenceOTU168523	Bacteria	Actinobacteria	Coriobacteriia	Coriobacteriales	Coriobacteriaceae	Collinsella									2.38511	0.0278433																			1.72265	0.0181855
New.CleanUp.ReferenceOTU169433	Bacteria	Actinobacteria	Coriobacteriia	Coriobacteriales	Coriobacteriaceae	Collinsella			-4.30248	0.0412627			3.4068	0.0383471							0.360052	0.0394215	0.55274	0.0058662
New.CleanUp.ReferenceOTU2136	Bacteria	Actinobacteria	Coriobacteriia	Coriobacteriales	Coriobacteriaceae	Collinsella																	0.315926	0.039007			-4.70721	0.0196562					-0.0480121	0.0270235
New.CleanUp.ReferenceOTU21411	Bacteria	Actinobacteria	Coriobacteriia	Coriobacteriales	Coriobacteriaceae	Collinsella															0.178708	2.61181e-07	0.146541	1.64885e-05
New.CleanUp.ReferenceOTU29673	Bacteria	Actinobacteria	Coriobacteriia	Coriobacteriales	Coriobacteriaceae	Collinsella																																			-0.382523	0.00649918
New.CleanUp.ReferenceOTU34025	Bacteria	Actinobacteria	Coriobacteriia	Coriobacteriales	Coriobacteriaceae	Collinsella	-2.94018	0.0435685	2.62092	0.0494309											-0.798528	0.0308567									2.66585	0.0357991	0.0716036	0.0444081
New.CleanUp.ReferenceOTU40545	Bacteria	Actinobacteria	Coriobacteriia	Coriobacteriales	Coriobacteriaceae	Collinsella																	-0.251909	0.0373035
New.CleanUp.ReferenceOTU54955	Bacteria	Actinobacteria	Coriobacteriia	Coriobacteriales	Coriobacteriaceae	Collinsella																																			-0.56695	0.0291763
New.CleanUp.ReferenceOTU58578	Bacteria	Actinobacteria	Coriobacteriia	Coriobacteriales	Coriobacteriaceae	Collinsella															0.39071	0.0364785
New.CleanUp.ReferenceOTU58638	Bacteria	Actinobacteria	Coriobacteriia	Coriobacteriales	Coriobacteriaceae	Collinsella																	0.308223	0.0477568			-4.5894	0.0251423					-0.0463915	0.0378124
New.CleanUp.ReferenceOTU6543	Bacteria	Actinobacteria	Coriobacteriia	Coriobacteriales	Coriobacteriaceae	Collinsella															0.178711	5.03348e-28	0.146543	7.72028e-21
New.CleanUp.ReferenceOTU69507	Bacteria	Actinobacteria	Coriobacteriia	Coriobacteriales	Coriobacteriaceae	Collinsella																	0.146539	0.0307297
New.CleanUp.ReferenceOTU76061	Bacteria	Actinobacteria	Coriobacteriia	Coriobacteriales	Coriobacteriaceae	Collinsella					-3.82408	0.000962513					-5.67131	0.000200265
New.CleanUp.ReferenceOTU77044	Bacteria	Actinobacteria	Coriobacteriia	Coriobacteriales	Coriobacteriaceae	Collinsella																																	2.87786	0.0318005
New.CleanUp.ReferenceOTU87762	Bacteria	Actinobacteria	Coriobacteriia	Coriobacteriales	Coriobacteriaceae	Collinsella																											0.0735088	0.00050555
New.CleanUp.ReferenceOTU90697	Bacteria	Actinobacteria	Coriobacteriia	Coriobacteriales	Coriobacteriaceae	Collinsella															0.178707	0.000278201	0.14654	0.00295221
New.CleanUp.ReferenceOTU92673	Bacteria	Actinobacteria	Coriobacteriia	Coriobacteriales	Coriobacteriaceae	Collinsella																	0.146541	8.52013e-08
New.ReferenceOTU1283	Bacteria	Actinobacteria	Coriobacteriia	Coriobacteriales	Coriobacteriaceae	Collinsella	-2.16978	0.00873702
New.ReferenceOTU1370	Bacteria	Actinobacteria	Coriobacteriia	Coriobacteriales	Coriobacteriaceae	Collinsella	2.77384	0.0414004							-3.18254	0.00585817	-3.1085	0.0114247
New.ReferenceOTU217	Bacteria	Actinobacteria	Coriobacteriia	Coriobacteriales	Coriobacteriaceae	Collinsella	5.85092	0.0145626					-5.76402	0.0176095											5.76402	0.0171436											7.06635	0.000731947	3.89659	0.0488707	0.161906	0.0174933
New.ReferenceOTU322	Bacteria	Actinobacteria	Coriobacteriia	Coriobacteriales	Coriobacteriaceae	Collinsella											-4.0652	0.0251018
New.ReferenceOTU525	Bacteria	Actinobacteria	Coriobacteriia	Coriobacteriales	Coriobacteriaceae	Collinsella							-3.87194	0.000461987			-5.50657	1.73325e-07
New.ReferenceOTU885	Bacteria	Actinobacteria	Coriobacteriia	Coriobacteriales	Coriobacteriaceae	Collinsella											-5.09598	8.86513e-07											-5.33778	0.0175169
New.ReferenceOTU991	Bacteria	Actinobacteria	Coriobacteriia	Coriobacteriales	Coriobacteriaceae	Collinsella											-4.52568	0.000907702
1141218	Bacteria	Actinobacteria	Coriobacteriia	Coriobacteriales	Coriobacteriaceae	Eggerthella							4.07182	0.00654666	4.33239	0.000957723
4336546	Bacteria	Actinobacteria	Coriobacteriia	Coriobacteriales	Coriobacteriaceae	Eggerthella							2.07862	0.0229408
New.CleanUp.ReferenceOTU101425	Bacteria	Actinobacteria	Coriobacteriia	Coriobacteriales	Coriobacteriaceae	Eggerthella																											0.0689071	0.0225793
New.CleanUp.ReferenceOTU134132	Bacteria	Actinobacteria	Coriobacteriia	Coriobacteriales	Coriobacteriaceae	Eggerthella					2.14139	1.73187e-07											0.21913	0.000835248
New.CleanUp.ReferenceOTU155979	Bacteria	Actinobacteria	Coriobacteriia	Coriobacteriales	Coriobacteriaceae	Eggerthella															0.411685	1.61979e-05	0.225102	3.39875e-06
New.CleanUp.ReferenceOTU160786	Bacteria	Actinobacteria	Coriobacteriia	Coriobacteriales	Coriobacteriaceae	Eggerthella																																			0.0485919	0.0109397
New.CleanUp.ReferenceOTU185353	Bacteria	Actinobacteria	Coriobacteriia	Coriobacteriales	Coriobacteriaceae	Eggerthella							2.8619	0.00281542																			0.100373	0.00615874
New.CleanUp.ReferenceOTU67430	Bacteria	Actinobacteria	Coriobacteriia	Coriobacteriales	Coriobacteriaceae	Eggerthella															0.154213	0.000166243	0.17499	0.00278015
New.CleanUp.ReferenceOTU80331	Bacteria	Actinobacteria	Coriobacteriia	Coriobacteriales	Coriobacteriaceae	Eggerthella																	0.280914	0.0169471
New.ReferenceOTU343	Bacteria	Actinobacteria	Coriobacteriia	Coriobacteriales	Coriobacteriaceae	Eggerthella											-2.06789	0.024481
New.ReferenceOTU605	Bacteria	Actinobacteria	Coriobacteriia	Coriobacteriales	Coriobacteriaceae	Eggerthella	-2.58741	0.0251768													0.273133	0.0155765	0.218065	0.0492444
New.ReferenceOTU690	Bacteria	Actinobacteria	Coriobacteriia	Coriobacteriales	Coriobacteriaceae	Eggerthella													0.662223	0.0443601											-2.59221	0.00315509
New.ReferenceOTU9	Bacteria	Actinobacteria	Coriobacteriia	Coriobacteriales	Coriobacteriaceae	Eggerthella											-1.58482	0.0122716
4332878	Bacteria	Actinobacteria	Coriobacteriia	Coriobacteriales	Coriobacteriaceae	Slackia															-0.115343	3.07082e-53																			0.0654217	3.42477e-53
New.CleanUp.ReferenceOTU155154	Bacteria	Actinobacteria	Coriobacteriia	Coriobacteriales	Coriobacteriaceae	Slackia																																			0.151801	0.0203666
1106384	Bacteria	Actinobacteria	Coriobacteriia	Coriobacteriales	Coriobacteriaceae	Unclassified			-4.57136	0.0249577							-2.62532	0.0335626			-0.179119	4.7316e-08	-0.168429	1.15419e-07							-4.43739	0.0248152	-0.135293	0.0036624									2.25841	0.0373859
136127	Bacteria	Actinobacteria	Coriobacteriia	Coriobacteriales	Coriobacteriaceae	Unclassified			-4.69234	0.0386229
175508	Bacteria	Actinobacteria	Coriobacteriia	Coriobacteriales	Coriobacteriaceae	Unclassified																																					3.27098	2.54473e-06
230578	Bacteria	Actinobacteria	Coriobacteriia	Coriobacteriales	Coriobacteriaceae	Unclassified													-0.494301	5.32519e-50	-0.166972	4.88239e-96																			-0.0089285	0.00224036
232900	Bacteria	Actinobacteria	Coriobacteriia	Coriobacteriales	Coriobacteriaceae	Unclassified																											-0.0308108	0.00228526							-0.047992	0.00202688
4397092	Bacteria	Actinobacteria	Coriobacteriia	Coriobacteriales	Coriobacteriaceae	Unclassified													-0.54317	0.00136429							1.62762	0.0395974
4441081	Bacteria	Actinobacteria	Coriobacteriia	Coriobacteriales	Coriobacteriaceae	Unclassified	-1.06299	1.1757e-08											-0.494296	0.0403118			-0.418724	0.0202558																	-0.0170625	0.0289351
New.CleanUp.ReferenceOTU127691	Bacteria	Actinobacteria	Coriobacteriia	Coriobacteriales	Coriobacteriaceae	Unclassified																																					2.25979	0.0191345
New.CleanUp.ReferenceOTU118044	Bacteria	Actinobacteria	Unclassified	Unclassified	Unclassified	Unclassified															0.17871	1.54876e-20
New.CleanUp.ReferenceOTU191814	Bacteria	Actinobacteria	Unclassified	Unclassified	Unclassified	Unclassified							1.96961	0.00144896							0.131952	0.00324438	0.161863	0.00263238
1135084	Bacteria	Bacteroidetes	Bacteroidia	Bacteroidales	Bacteroidaceae	Bacteroides			-5.57286	0.0188889	5.44698	8.0512e-23							2.16657	0.00583256	0.550262	0.0268584					-5.61991	4.14901e-20									5.17382	0.00841528			0.129919	0.0158432
125270	Bacteria	Bacteroidetes	Bacteroidia	Bacteroidales	Bacteroidaceae	Bacteroides																									4.72271	0.0345982	0.107691	0.00285567
127309	Bacteria	Bacteroidetes	Bacteroidia	Bacteroidales	Bacteroidaceae	Bacteroides																																			-0.108123	0.00517311
1508541	Bacteria	Bacteroidetes	Bacteroidia	Bacteroidales	Bacteroidaceae	Bacteroides									-3.36729	1.80527e-07
157327	Bacteria	Bacteroidetes	Bacteroidia	Bacteroidales	Bacteroidaceae	Bacteroides									-5.3304	1.25488e-14
161423	Bacteria	Bacteroidetes	Bacteroidia	Bacteroidales	Bacteroidaceae	Bacteroides									-2.27727	0.0173388
172777	Bacteria	Bacteroidetes	Bacteroidia	Bacteroidales	Bacteroidaceae	Bacteroides			-2.02694	0.0349385					-2.52603	0.00743645
174036	Bacteria	Bacteroidetes	Bacteroidia	Bacteroidales	Bacteroidaceae	Bacteroides																	-0.214316	7.16528e-05
174646	Bacteria	Bacteroidetes	Bacteroidia	Bacteroidales	Bacteroidaceae	Bacteroides																	-0.441149	0.00894247
1749079	Bacteria	Bacteroidetes	Bacteroidia	Bacteroidales	Bacteroidaceae	Bacteroides									-2.53719	0.0267499
174978	Bacteria	Bacteroidetes	Bacteroidia	Bacteroidales	Bacteroidaceae	Bacteroides	-2.51646	0.0349813													0.139817	0.0212044	0.140375	0.0209563	-2.5592	0.0372392	2.24011	0.0251423
175485	Bacteria	Bacteroidetes	Bacteroidia	Bacteroidales	Bacteroidaceae	Bacteroides									-2.25395	0.0323118
175535	Bacteria	Bacteroidetes	Bacteroidia	Bacteroidales	Bacteroidaceae	Bacteroides									-5.68544	3.35475e-10													-4.72038	0.00535383
177222	Bacteria	Bacteroidetes	Bacteroidia	Bacteroidales	Bacteroidaceae	Bacteroides									-2.58064	0.0021827
178064	Bacteria	Bacteroidetes	Bacteroidia	Bacteroidales	Bacteroidaceae	Bacteroides																															-2.21886	8.01758e-08
178253	Bacteria	Bacteroidetes	Bacteroidia	Bacteroidales	Bacteroidaceae	Bacteroides							4.68198	6.71031e-22			4.66055	3.70246e-22													-4.15238	0.0357991			4.36474	0.0194736
180606	Bacteria	Bacteroidetes	Bacteroidia	Bacteroidales	Bacteroidaceae	Bacteroides			3.7987	0.000334663			3.80683	7.82875e-07	-2.7618	0.0464397											3.56238	0.0322513			3.01347	0.00524184
182052	Bacteria	Bacteroidetes	Bacteroidia	Bacteroidales	Bacteroidaceae	Bacteroides									-5.57243	0.00138115
182117	Bacteria	Bacteroidetes	Bacteroidia	Bacteroidales	Bacteroidaceae	Bacteroides											2.94489	0.00600534											2.36436	1.67242e-05
182255	Bacteria	Bacteroidetes	Bacteroidia	Bacteroidales	Bacteroidaceae	Bacteroides									-5.01979	4.96687e-12
182874	Bacteria	Bacteroidetes	Bacteroidia	Bacteroidales	Bacteroidaceae	Bacteroides	2.60888	0.0428935	4.19964	9.94276e-06			2.83423	0.0207954	-5.81961	3.629e-10											4.91897	3.45026e-05	-5.836	0.000596349	2.72352	0.0143978									-0.0819945	0.0217013
182886	Bacteria	Bacteroidetes	Bacteroidia	Bacteroidales	Bacteroidaceae	Bacteroides									-3.93216	0.00017826
183496	Bacteria	Bacteroidetes	Bacteroidia	Bacteroidales	Bacteroidaceae	Bacteroides									-2.05811	0.00657115
183579	Bacteria	Bacteroidetes	Bacteroidia	Bacteroidales	Bacteroidaceae	Bacteroides			-2.39095	0.0477742
184209	Bacteria	Bacteroidetes	Bacteroidia	Bacteroidales	Bacteroidaceae	Bacteroides									-2.24454	0.0447063
186352	Bacteria	Bacteroidetes	Bacteroidia	Bacteroidales	Bacteroidaceae	Bacteroides									-4.43442	0.000678097
186358	Bacteria	Bacteroidetes	Bacteroidia	Bacteroidales	Bacteroidaceae	Bacteroides			-7.61453	7.42093e-05			-6.65761	0.00676206	-6.62777	0.00608515
186866	Bacteria	Bacteroidetes	Bacteroidia	Bacteroidales	Bacteroidaceae	Bacteroides																																					-4.53932	0.0477083
187178	Bacteria	Bacteroidetes	Bacteroidia	Bacteroidales	Bacteroidaceae	Bacteroides			-5.21086	0.000201828
188113	Bacteria	Bacteroidetes	Bacteroidia	Bacteroidales	Bacteroidaceae	Bacteroides	-4.37532	0.000159955													0.224498	0.000844093	0.229322	0.000992843	-4.45789	0.000155681	3.87285	4.52225e-05					0.277791	3.04339e-05							-0.124077	1.39856e-05
188735	Bacteria	Bacteroidetes	Bacteroidia	Bacteroidales	Bacteroidaceae	Bacteroides									-3.83009	2.09116e-05
189384	Bacteria	Bacteroidetes	Bacteroidia	Bacteroidales	Bacteroidaceae	Bacteroides																	0.109032	0.0242517
189920	Bacteria	Bacteroidetes	Bacteroidia	Bacteroidales	Bacteroidaceae	Bacteroides									-5.71546	1.24751e-14
191483	Bacteria	Bacteroidetes	Bacteroidia	Bacteroidales	Bacteroidaceae	Bacteroides									-5.34063	4.68005e-05
1919007	Bacteria	Bacteroidetes	Bacteroidia	Bacteroidales	Bacteroidaceae	Bacteroides									-5.33328	5.17631e-05
192070	Bacteria	Bacteroidetes	Bacteroidia	Bacteroidales	Bacteroidaceae	Bacteroides			-6.00495	2.41881e-05							-5.68997	0.0228607											-4.62526	0.0393751	-5.87131	3.76507e-05	-0.155986	0.0463651
192255	Bacteria	Bacteroidetes	Bacteroidia	Bacteroidales	Bacteroidaceae	Bacteroides			-1.26765	0.0335766	-1.26088	0.0354494											-0.105919	0.0448683											-1.25873	0.0391829
192684	Bacteria	Bacteroidetes	Bacteroidia	Bacteroidales	Bacteroidaceae	Bacteroides	-3.21031	0.0171175	-3.74254	0.00132803			-4.80003	0.000385313	-3.53139	0.0165568	-3.3634	0.024722	1.2002	0.00797526	0.180869	0.020944	0.156566	0.0216682	-3.14275	0.0261488					-3.48798	0.00339003	-0.0883553	0.0270235	-3.98915	0.0175905	3.36569	0.0318069
193233	Bacteria	Bacteroidetes	Bacteroidia	Bacteroidales	Bacteroidaceae	Bacteroides									-4.81482	7.36715e-08													-4.13845	0.0268284
193528	Bacteria	Bacteroidetes	Bacteroidia	Bacteroidales	Bacteroidaceae	Bacteroides	1.97419	0.0241474									-1.89676	0.0404381									2.68148	0.00427516
1950496	Bacteria	Bacteroidetes	Bacteroidia	Bacteroidales	Bacteroidaceae	Bacteroides															0.30857	0.000863344	0.161225	0.00416376
196219	Bacteria	Bacteroidetes	Bacteroidia	Bacteroidales	Bacteroidaceae	Bacteroides							-2.72357	0.0137135	-4.09758	0.000225624
196664	Bacteria	Bacteroidetes	Bacteroidia	Bacteroidales	Bacteroidaceae	Bacteroides									-3.21725	0.000175651													-3.58352	0.0309867
197072	Bacteria	Bacteroidetes	Bacteroidia	Bacteroidales	Bacteroidaceae	Bacteroides									-2.8957	0.00304256													-6.51972	0.000644247
197490	Bacteria	Bacteroidetes	Bacteroidia	Bacteroidales	Bacteroidaceae	Bacteroides																											-0.0795485	0.0414868
197537	Bacteria	Bacteroidetes	Bacteroidia	Bacteroidales	Bacteroidaceae	Bacteroides																																					1.10952	0.0477432
198449	Bacteria	Bacteroidetes	Bacteroidia	Bacteroidales	Bacteroidaceae	Bacteroides									-5.00738	5.23652e-05
1992	Bacteria	Bacteroidetes	Bacteroidia	Bacteroidales	Bacteroidaceae	Bacteroides											2.04341	0.0473353													1.88275	0.0430942
2063400	Bacteria	Bacteroidetes	Bacteroidia	Bacteroidales	Bacteroidaceae	Bacteroides									-4.86329	0.00252562
211706	Bacteria	Bacteroidetes	Bacteroidia	Bacteroidales	Bacteroidaceae	Bacteroides									-3.6297	2.53388e-09
2137001	Bacteria	Bacteroidetes	Bacteroidia	Bacteroidales	Bacteroidaceae	Bacteroides									-4.26452	0.00394707
2237211	Bacteria	Bacteroidetes	Bacteroidia	Bacteroidales	Bacteroidaceae	Bacteroides											2.63056	0.0152186													2.59067	0.0255998
2415144	Bacteria	Bacteroidetes	Bacteroidia	Bacteroidales	Bacteroidaceae	Bacteroides									-1.85345	0.0126301
270094	Bacteria	Bacteroidetes	Bacteroidia	Bacteroidales	Bacteroidaceae	Bacteroides			-3.20772	0.00583107					-6.00379	0.000281507	-4.34537	0.00046946													-2.96355	0.0122714	-0.115035	0.00981116
276484	Bacteria	Bacteroidetes	Bacteroidia	Bacteroidales	Bacteroidaceae	Bacteroides																													1.95645	5.85166e-05
2768843	Bacteria	Bacteroidetes	Bacteroidia	Bacteroidales	Bacteroidaceae	Bacteroides									-2.47014	0.0424114
2875735	Bacteria	Bacteroidetes	Bacteroidia	Bacteroidales	Bacteroidaceae	Bacteroides									-3.54246	3.43108e-08
2876801	Bacteria	Bacteroidetes	Bacteroidia	Bacteroidales	Bacteroidaceae	Bacteroides									-3.32594	0.0173555
2920309	Bacteria	Bacteroidetes	Bacteroidia	Bacteroidales	Bacteroidaceae	Bacteroides	2.53268	0.00782354					2.20973	0.0331835	-4.10626	2.5086e-07			-0.668263	0.0111548					2.36973	0.0220832	2.98945	0.00769546									-2.91145	0.00718837					-2.90814	0.0016372
301578	Bacteria	Bacteroidetes	Bacteroidia	Bacteroidales	Bacteroidaceae	Bacteroides							-3.75	0.0140926	-4.50913	0.00156834
304047	Bacteria	Bacteroidetes	Bacteroidia	Bacteroidales	Bacteroidaceae	Bacteroides											1.54456	0.0353999	-0.539952	0.00478254
310247	Bacteria	Bacteroidetes	Bacteroidia	Bacteroidales	Bacteroidaceae	Bacteroides			-4.093	0.0197217
3141094	Bacteria	Bacteroidetes	Bacteroidia	Bacteroidales	Bacteroidaceae	Bacteroides																													-3.69756	0.00689881
3154070	Bacteria	Bacteroidetes	Bacteroidia	Bacteroidales	Bacteroidaceae	Bacteroides									-3.10686	0.00394631													-5.25222	0.00258785
319621	Bacteria	Bacteroidetes	Bacteroidia	Bacteroidales	Bacteroidaceae	Bacteroides	-4.96849	0.00596018							-4.35833	0.00419338			4.54728	0.00448122					-5.08541	0.0049213					-4.72374	0.00485319	-0.240397	0.0036624	-4.28496	0.00604144	5.3354	0.00516946
3211875	Bacteria	Bacteroidetes	Bacteroidia	Bacteroidales	Bacteroidaceae	Bacteroides							-3.76812	0.00254505
3272632	Bacteria	Bacteroidetes	Bacteroidia	Bacteroidales	Bacteroidaceae	Bacteroides									-3.72477	4.7934e-07
328617	Bacteria	Bacteroidetes	Bacteroidia	Bacteroidales	Bacteroidaceae	Bacteroides									-5.32563	6.17195e-26													-4.46313	5.3356e-07	-1.75926	0.00638872	-0.0466646	0.0082626
3325758	Bacteria	Bacteroidetes	Bacteroidia	Bacteroidales	Bacteroidaceae	Bacteroides	3.07805	0.0494281	-4.10003	0.000240565			-4.96635	0.000650276	-6.03177	0.000563529	-4.08363	0.00373896													-3.99646	0.000387166	-0.129877	0.0110261
332588	Bacteria	Bacteroidetes	Bacteroidia	Bacteroidales	Bacteroidaceae	Bacteroides							-4.48312	0.0426577
332732	Bacteria	Bacteroidetes	Bacteroidia	Bacteroidales	Bacteroidaceae	Bacteroides							-5.75352	0.00224925																					-5.41481	0.0181855
3327894	Bacteria	Bacteroidetes	Bacteroidia	Bacteroidales	Bacteroidaceae	Bacteroides									-4.00865	3.29456e-06													-7.00351	1.29978e-07											0.0936444	0.0467374	-2.35963	0.0367542
336559	Bacteria	Bacteroidetes	Bacteroidia	Bacteroidales	Bacteroidaceae	Bacteroides			-3.72007	0.000101691			-2.68359	0.0385881	-6.77314	4.04068e-14	-6.62436	1.83358e-14											-5.99026	0.000250425	-7.1912	7.33425e-25			-3.71429	0.00328731
3426658	Bacteria	Bacteroidetes	Bacteroidia	Bacteroidales	Bacteroidaceae	Bacteroides									-4.02297	2.32063e-11
3439403	Bacteria	Bacteroidetes	Bacteroidia	Bacteroidales	Bacteroidaceae	Bacteroides									-4.30744	8.76296e-15
344154	Bacteria	Bacteroidetes	Bacteroidia	Bacteroidales	Bacteroidaceae	Bacteroides											2.81483	7.49072e-22
344525	Bacteria	Bacteroidetes	Bacteroidia	Bacteroidales	Bacteroidaceae	Bacteroides			-2.80324	0.0325915
3465233	Bacteria	Bacteroidetes	Bacteroidia	Bacteroidales	Bacteroidaceae	Bacteroides																																			-0.0328187	0.0173847
3472078	Bacteria	Bacteroidetes	Bacteroidia	Bacteroidales	Bacteroidaceae	Bacteroides									-4.89011	2.93768e-12
3474081	Bacteria	Bacteroidetes	Bacteroidia	Bacteroidales	Bacteroidaceae	Bacteroides							-3.5826	0.0297853	-4.80938	0.00126131	-4.13285	0.00578244																									-4.69021	0.00158967
3475269	Bacteria	Bacteroidetes	Bacteroidia	Bacteroidales	Bacteroidaceae	Bacteroides									3.3048	1.36605e-07													3.46614	0.0005812
348304	Bacteria	Bacteroidetes	Bacteroidia	Bacteroidales	Bacteroidaceae	Bacteroides									-3.04621	0.0321673
3507744	Bacteria	Bacteroidetes	Bacteroidia	Bacteroidales	Bacteroidaceae	Bacteroides									-5.02201	1.506e-05
3544699	Bacteria	Bacteroidetes	Bacteroidia	Bacteroidales	Bacteroidaceae	Bacteroides			3.44314	0.00517204					-4.06386	0.00157062											3.88085	0.0224247													-0.147304	0.0138683
3562626	Bacteria	Bacteroidetes	Bacteroidia	Bacteroidales	Bacteroidaceae	Bacteroides													-0.494299	7.55947e-26	-0.0364672	5.90084e-05											0.00768627	0.0259517							-0.108126	3.64086e-52
3563235	Bacteria	Bacteroidetes	Bacteroidia	Bacteroidales	Bacteroidaceae	Bacteroides									-6.48487	1.57202e-27
3588390	Bacteria	Bacteroidetes	Bacteroidia	Bacteroidales	Bacteroidaceae	Bacteroides									-6.01603	7.92882e-36
3600504	Bacteria	Bacteroidetes	Bacteroidia	Bacteroidales	Bacteroidaceae	Bacteroides									-7.08191	4.61338e-65
3887769	Bacteria	Bacteroidetes	Bacteroidia	Bacteroidales	Bacteroidaceae	Bacteroides			-1.00597	0.0458043					-2.95492	2.226e-06
3943182	Bacteria	Bacteroidetes	Bacteroidia	Bacteroidales	Bacteroidaceae	Bacteroides									-4.2326	2.5086e-07
3997242	Bacteria	Bacteroidetes	Bacteroidia	Bacteroidales	Bacteroidaceae	Bacteroides											2.19001	0.0165465	-0.831012	0.0162378
4020502	Bacteria	Bacteroidetes	Bacteroidia	Bacteroidales	Bacteroidaceae	Bacteroides	-7.88569	0.00256457	6.2687	0.0147825	7.03949	2.95276e-07							-2.28191	0.0355013					2.83671	4.02941e-138					6.35625	0.00904633									-0.752269	0.0102966
4029584	Bacteria	Bacteroidetes	Bacteroidia	Bacteroidales	Bacteroidaceae	Bacteroides											1.92878	0.000797154
4103317	Bacteria	Bacteroidetes	Bacteroidia	Bacteroidales	Bacteroidaceae	Bacteroides							-2.94634	3.44861e-05			2.82084	3.45233e-05	-0.587635	0.00173853	0.387798	0.00114681	0.400476	0.000198334	3.73313	7.38558e-09	2.33469	0.0149855			2.97357	2.6576e-06									-0.0689751	4.64159e-06
4232045	Bacteria	Bacteroidetes	Bacteroidia	Bacteroidales	Bacteroidaceae	Bacteroides			-2.70733	0.00149009					-7.87794	1.61695e-29													-5.93542	7.7287e-07	-2.75036	0.000756671	-0.121693	8.26923e-14
4256470	Bacteria	Bacteroidetes	Bacteroidia	Bacteroidales	Bacteroidaceae	Bacteroides							-3.54597	1.0482e-06																					-2.94872	0.00104454			-2.48483	0.045549
4301298	Bacteria	Bacteroidetes	Bacteroidia	Bacteroidales	Bacteroidaceae	Bacteroides	6.71933	0.0110943					-7.24185	0.0138443											6.54835	0.0220886					6.72813	0.00220437	0.206849	0.00166023
4302904	Bacteria	Bacteroidetes	Bacteroidia	Bacteroidales	Bacteroidaceae	Bacteroides	6.0469	0.000235181					-5.95559	0.000418959			-5.3422	8.91985e-05	1.44272	0.00471772	0.38207	2.06121e-05			5.95559	0.000368679
4340358	Bacteria	Bacteroidetes	Bacteroidia	Bacteroidales	Bacteroidaceae	Bacteroides											2.25339	0.00512884							2.459	0.00593436					2.14127	0.00647331									-0.0691025	0.00707087
4346374	Bacteria	Bacteroidetes	Bacteroidia	Bacteroidales	Bacteroidaceae	Bacteroides											2.69337	0.0359905
4346677	Bacteria	Bacteroidetes	Bacteroidia	Bacteroidales	Bacteroidaceae	Bacteroides																																					-3.49992	0.00218599
4372612	Bacteria	Bacteroidetes	Bacteroidia	Bacteroidales	Bacteroidaceae	Bacteroides									-4.41973	7.02598e-08
4378081	Bacteria	Bacteroidetes	Bacteroidia	Bacteroidales	Bacteroidaceae	Bacteroides																															4.22448	0.0272232
4386507	Bacteria	Bacteroidetes	Bacteroidia	Bacteroidales	Bacteroidaceae	Bacteroides																																			-0.0924845	0.0376809
4390319	Bacteria	Bacteroidetes	Bacteroidia	Bacteroidales	Bacteroidaceae	Bacteroides											3.02245	0.000862237	-0.646557	0.0102544					4.13892	2.63569e-06	2.70298	0.0436131			3.24577	8.2004e-05									-0.0854593	0.0149614
4395075	Bacteria	Bacteroidetes	Bacteroidia	Bacteroidales	Bacteroidaceae	Bacteroides									1.36121	0.0375093
4395096	Bacteria	Bacteroidetes	Bacteroidia	Bacteroidales	Bacteroidaceae	Bacteroides							-2.66896	0.0155572																					-2.64865	0.04575
4401375	Bacteria	Bacteroidetes	Bacteroidia	Bacteroidales	Bacteroidaceae	Bacteroides											2.39891	1.24476e-11
4401580	Bacteria	Bacteroidetes	Bacteroidia	Bacteroidales	Bacteroidaceae	Bacteroides									-2.53272	0.000729807
4416614	Bacteria	Bacteroidetes	Bacteroidia	Bacteroidales	Bacteroidaceae	Bacteroides																									-5.9406	3.66206e-07
4420408	Bacteria	Bacteroidetes	Bacteroidia	Bacteroidales	Bacteroidaceae	Bacteroides									-2.95071	4.09702e-05															-1.64154	0.0244443			-2.02107	0.0348938
4421070	Bacteria	Bacteroidetes	Bacteroidia	Bacteroidales	Bacteroidaceae	Bacteroides			-4.08051	0.0328666											0.0826162	1.06735e-08	0.0840793	7.40299e-09							-3.93242	0.0343614					2.14398	0.0368229
4425495	Bacteria	Bacteroidetes	Bacteroidia	Bacteroidales	Bacteroidaceae	Bacteroides			-3.44227	0.00916016																					-3.57758	0.0249667
4433947	Bacteria	Bacteroidetes	Bacteroidia	Bacteroidales	Bacteroidaceae	Bacteroides									-4.96867	1.06097e-15																					-2.43969	0.00867138
4435664	Bacteria	Bacteroidetes	Bacteroidia	Bacteroidales	Bacteroidaceae	Bacteroides									-3.92995	0.000719695
4439360	Bacteria	Bacteroidetes	Bacteroidia	Bacteroidales	Bacteroidaceae	Bacteroides									-5.25288	2.10352e-18																					-2.44361	0.00737368
4447072	Bacteria	Bacteroidetes	Bacteroidia	Bacteroidales	Bacteroidaceae	Bacteroides									-3.85588	5.79741e-06															-1.91472	0.0156291
4447950	Bacteria	Bacteroidetes	Bacteroidia	Bacteroidales	Bacteroidaceae	Bacteroides									-5.38893	1.12789e-11																			-2.89527	0.0132833							-2.63693	0.0129117
4467447	Bacteria	Bacteroidetes	Bacteroidia	Bacteroidales	Bacteroidaceae	Bacteroides											2.25163	0.00509612	-0.543993	0.0279982	0.281917	0.0314631	0.284647	0.013704	2.28805	0.00595417					1.65819	0.0486339									-0.056738	0.0221471
4468234	Bacteria	Bacteroidetes	Bacteroidia	Bacteroidales	Bacteroidaceae	Bacteroides									-2.5949	2.63337e-07
4477861	Bacteria	Bacteroidetes	Bacteroidia	Bacteroidales	Bacteroidaceae	Bacteroides																																			-0.108123	0.00878621
556126	Bacteria	Bacteroidetes	Bacteroidia	Bacteroidales	Bacteroidaceae	Bacteroides			-6.04227	4.10662e-05			-5.21627	0.0136572			-5.60826	0.00514174	2.17516	0.0154358	0.192019	0.00503376	0.183351	0.0061524							-5.88627	8.2004e-05			-5.57205	0.0282999	4.73406	0.014499
577170	Bacteria	Bacteroidetes	Bacteroidia	Bacteroidales	Bacteroidaceae	Bacteroides									-2.46703	0.00192153
580629	Bacteria	Bacteroidetes	Bacteroidia	Bacteroidales	Bacteroidaceae	Bacteroides	-5.29581	5.40153e-59	4.51111	0.00111169	5.75972	7.68912e-41	5.31283	3.77496e-57			4.75916	0.00181							-5.31295	9.56006e-58							0.0832775	0.0387191							0.200431	0.016945	4.43493	0.0125406
583656	Bacteria	Bacteroidetes	Bacteroidia	Bacteroidales	Bacteroidaceae	Bacteroides																																	-3.40097	0.00772884
844375	Bacteria	Bacteroidetes	Bacteroidia	Bacteroidales	Bacteroidaceae	Bacteroides			-2.78947	0.0246056					-3.3786	0.0315154															-2.63358	0.0323201	-0.101181	0.0159131
New.CleanUp.ReferenceOTU101050	Bacteria	Bacteroidetes	Bacteroidia	Bacteroidales	Bacteroidaceae	Bacteroides			-1.67258	0.000486537
New.CleanUp.ReferenceOTU103002	Bacteria	Bacteroidetes	Bacteroidia	Bacteroidales	Bacteroidaceae	Bacteroides																	0.299512	0.0323267
New.CleanUp.ReferenceOTU104673	Bacteria	Bacteroidetes	Bacteroidia	Bacteroidales	Bacteroidaceae	Bacteroides																	0.18975	0.0428387																	0.0475579	0.0430893
New.CleanUp.ReferenceOTU105620	Bacteria	Bacteroidetes	Bacteroidia	Bacteroidales	Bacteroidaceae	Bacteroides					-1.47111	0.0377671																															1.66089	0.00765882
New.CleanUp.ReferenceOTU105961	Bacteria	Bacteroidetes	Bacteroidia	Bacteroidales	Bacteroidaceae	Bacteroides											-1.74483	0.00206007
New.CleanUp.ReferenceOTU106967	Bacteria	Bacteroidetes	Bacteroidia	Bacteroidales	Bacteroidaceae	Bacteroides																									4.46273	9.79834e-05
New.CleanUp.ReferenceOTU109925	Bacteria	Bacteroidetes	Bacteroidia	Bacteroidales	Bacteroidaceae	Bacteroides	2.2205	0.021122							-2.88349	0.0444112									2.30118	0.0436099
New.CleanUp.ReferenceOTU111211	Bacteria	Bacteroidetes	Bacteroidia	Bacteroidales	Bacteroidaceae	Bacteroides																	0.23066	0.0111429
New.CleanUp.ReferenceOTU112026	Bacteria	Bacteroidetes	Bacteroidia	Bacteroidales	Bacteroidaceae	Bacteroides																					-2.81645	0.0395653
New.CleanUp.ReferenceOTU112390	Bacteria	Bacteroidetes	Bacteroidia	Bacteroidales	Bacteroidaceae	Bacteroides																											0.0414552	0.039724
New.CleanUp.ReferenceOTU112496	Bacteria	Bacteroidetes	Bacteroidia	Bacteroidales	Bacteroidaceae	Bacteroides																																			-0.531931	0.0028121
New.CleanUp.ReferenceOTU11681	Bacteria	Bacteroidetes	Bacteroidia	Bacteroidales	Bacteroidaceae	Bacteroides									3.24919	1.58395e-28															-4.76997	0.0356782
New.CleanUp.ReferenceOTU117449	Bacteria	Bacteroidetes	Bacteroidia	Bacteroidales	Bacteroidaceae	Bacteroides																	0.190032	0.0226379
New.CleanUp.ReferenceOTU120984	Bacteria	Bacteroidetes	Bacteroidia	Bacteroidales	Bacteroidaceae	Bacteroides															0.138007	0.00554832	0.147065	0.00551905													3.47731	0.0020079
New.CleanUp.ReferenceOTU123124	Bacteria	Bacteroidetes	Bacteroidia	Bacteroidales	Bacteroidaceae	Bacteroides													1.17639	0.00423459			0.164707	0.00625959
New.CleanUp.ReferenceOTU123964	Bacteria	Bacteroidetes	Bacteroidia	Bacteroidales	Bacteroidaceae	Bacteroides			-2.162	0.048185																					-2.10909	0.0355369
New.CleanUp.ReferenceOTU124492	Bacteria	Bacteroidetes	Bacteroidia	Bacteroidales	Bacteroidaceae	Bacteroides													-0.432805	0.00544984							-0.969421	0.0193301					-0.0789486	1.53755e-07							0.0306182	0.00398199
New.CleanUp.ReferenceOTU125120	Bacteria	Bacteroidetes	Bacteroidia	Bacteroidales	Bacteroidaceae	Bacteroides																																			0.0575636	0.00958141
New.CleanUp.ReferenceOTU12566	Bacteria	Bacteroidetes	Bacteroidia	Bacteroidales	Bacteroidaceae	Bacteroides							-3.62027	0.0455121	4.63564	1.47193e-05	3.50658	0.0132349	-1.0838	0.0102629									5.2413	2.75843e-87	2.99793	0.0496511											4.14616	0.00170002
New.CleanUp.ReferenceOTU126762	Bacteria	Bacteroidetes	Bacteroidia	Bacteroidales	Bacteroidaceae	Bacteroides																											0.046007	0.0011669
New.CleanUp.ReferenceOTU127852	Bacteria	Bacteroidetes	Bacteroidia	Bacteroidales	Bacteroidaceae	Bacteroides	-3.68218	0.00345322	-3.57048	0.00317092											0.210945	0.00448133	0.194991	0.009471	-3.76463	0.00315327					-3.51053	0.00239242	-0.159788	0.00269986			3.9491	0.00450936
New.CleanUp.ReferenceOTU12859	Bacteria	Bacteroidetes	Bacteroidia	Bacteroidales	Bacteroidaceae	Bacteroides															0.632665	0.035901	0.307924	0.036076	-2.55848	0.0436199
New.CleanUp.ReferenceOTU139104	Bacteria	Bacteroidetes	Bacteroidia	Bacteroidales	Bacteroidaceae	Bacteroides							1.38149	0.0196629
New.CleanUp.ReferenceOTU147004	Bacteria	Bacteroidetes	Bacteroidia	Bacteroidales	Bacteroidaceae	Bacteroides					-1.86045	0.0414619											-0.214174	0.0416099
New.CleanUp.ReferenceOTU155549	Bacteria	Bacteroidetes	Bacteroidia	Bacteroidales	Bacteroidaceae	Bacteroides																							1.66102	0.00341935
New.CleanUp.ReferenceOTU156542	Bacteria	Bacteroidetes	Bacteroidia	Bacteroidales	Bacteroidaceae	Bacteroides			1.7299	0.0295523
New.CleanUp.ReferenceOTU160305	Bacteria	Bacteroidetes	Bacteroidia	Bacteroidales	Bacteroidaceae	Bacteroides																									-2.71898	0.0276438
New.CleanUp.ReferenceOTU163277	Bacteria	Bacteroidetes	Bacteroidia	Bacteroidales	Bacteroidaceae	Bacteroides	-1.92276	1.28643e-07																	-1.92278	1.21069e-07
New.CleanUp.ReferenceOTU165774	Bacteria	Bacteroidetes	Bacteroidia	Bacteroidales	Bacteroidaceae	Bacteroides			1.5256	9.57733e-05
New.CleanUp.ReferenceOTU166584	Bacteria	Bacteroidetes	Bacteroidia	Bacteroidales	Bacteroidaceae	Bacteroides									1.57593	0.0394829
New.CleanUp.ReferenceOTU169343	Bacteria	Bacteroidetes	Bacteroidia	Bacteroidales	Bacteroidaceae	Bacteroides													2.42204	6.57107e-07	-0.485461	0.00850841	-0.260686	0.0135811			-2.34331	1.20755e-05			-4.09515	0.0486339	-0.0967952	8.04225e-06
New.CleanUp.ReferenceOTU172689	Bacteria	Bacteroidetes	Bacteroidia	Bacteroidales	Bacteroidaceae	Bacteroides	-2.62338	0.0286973													0.180353	0.00361346	0.153023	0.0165694	-2.69303	0.0261488																	2.66401	0.0313683
New.CleanUp.ReferenceOTU176898	Bacteria	Bacteroidetes	Bacteroidia	Bacteroidales	Bacteroidaceae	Bacteroides			-2.53678	0.0354791
New.CleanUp.ReferenceOTU177412	Bacteria	Bacteroidetes	Bacteroidia	Bacteroidales	Bacteroidaceae	Bacteroides																																			-0.121662	5.21527e-10
New.CleanUp.ReferenceOTU17830	Bacteria	Bacteroidetes	Bacteroidia	Bacteroidales	Bacteroidaceae	Bacteroides																											0.049713	0.039724
New.CleanUp.ReferenceOTU178822	Bacteria	Bacteroidetes	Bacteroidia	Bacteroidales	Bacteroidaceae	Bacteroides					2.21559	0.00690131													-2.08228	3.98214e-05									1.92553	0.04575
New.CleanUp.ReferenceOTU181405	Bacteria	Bacteroidetes	Bacteroidia	Bacteroidales	Bacteroidaceae	Bacteroides			2.66538	0.0160344
New.CleanUp.ReferenceOTU184184	Bacteria	Bacteroidetes	Bacteroidia	Bacteroidales	Bacteroidaceae	Bacteroides																									-4.62018	0.00324298
New.CleanUp.ReferenceOTU20905	Bacteria	Bacteroidetes	Bacteroidia	Bacteroidales	Bacteroidaceae	Bacteroides																	0.113886	0.00172879
New.CleanUp.ReferenceOTU22488	Bacteria	Bacteroidetes	Bacteroidia	Bacteroidales	Bacteroidaceae	Bacteroides																																			0.0512766	0.015956
New.CleanUp.ReferenceOTU24650	Bacteria	Bacteroidetes	Bacteroidia	Bacteroidales	Bacteroidaceae	Bacteroides																	0.132343	3.43326e-07									8.6069	2.59194e-57
New.CleanUp.ReferenceOTU28413	Bacteria	Bacteroidetes	Bacteroidia	Bacteroidales	Bacteroidaceae	Bacteroides									1.80414	0.0235491
New.CleanUp.ReferenceOTU34533	Bacteria	Bacteroidetes	Bacteroidia	Bacteroidales	Bacteroidaceae	Bacteroides															0.129367	0.0117111	0.119572	0.0229263
New.CleanUp.ReferenceOTU41300	Bacteria	Bacteroidetes	Bacteroidia	Bacteroidales	Bacteroidaceae	Bacteroides																									-2.71889	0.0495824
New.CleanUp.ReferenceOTU44758	Bacteria	Bacteroidetes	Bacteroidia	Bacteroidales	Bacteroidaceae	Bacteroides									3.51078	0.00770173	3.44105	0.010616	-1.27854	0.00980118					2.9907	0.00873109			4.28197	0.00663787											-0.385199	0.00441558
New.CleanUp.ReferenceOTU53468	Bacteria	Bacteroidetes	Bacteroidia	Bacteroidales	Bacteroidaceae	Bacteroides																																			0.0442492	1.1279e-06
New.CleanUp.ReferenceOTU55127	Bacteria	Bacteroidetes	Bacteroidia	Bacteroidales	Bacteroidaceae	Bacteroides											-3.49861	0.0373076
New.CleanUp.ReferenceOTU58461	Bacteria	Bacteroidetes	Bacteroidia	Bacteroidales	Bacteroidaceae	Bacteroides	3.61729	0.0417939			4.23181	0.0351861			4.306	0.0278433	4.20997	0.0372046					0.113887	2.64516e-06			-4.66945	0.0213323			-3.9214	0.0296642			4.53296	0.0274132					-1.1266	0.0195661	-3.58592	0.0462196
New.CleanUp.ReferenceOTU59149	Bacteria	Bacteroidetes	Bacteroidia	Bacteroidales	Bacteroidaceae	Bacteroides																																			0.0460432	0.0482645
New.CleanUp.ReferenceOTU59905	Bacteria	Bacteroidetes	Bacteroidia	Bacteroidales	Bacteroidaceae	Bacteroides													0.497871	0.0402349																							1.32745	0.030048
New.CleanUp.ReferenceOTU61059	Bacteria	Bacteroidetes	Bacteroidia	Bacteroidales	Bacteroidaceae	Bacteroides					2.42267	0.0206775									0.196972	0.0472123
New.CleanUp.ReferenceOTU63041	Bacteria	Bacteroidetes	Bacteroidia	Bacteroidales	Bacteroidaceae	Bacteroides			-3.01086	0.0263511									1.56103	0.0108023							-3.49202	0.021982			-2.95088	0.019371	-0.0686383	0.0364407			3.38939	0.0270855			0.135127	0.00407043
New.CleanUp.ReferenceOTU66821	Bacteria	Bacteroidetes	Bacteroidia	Bacteroidales	Bacteroidaceae	Bacteroides					-3.1369	4.01323e-08															-3.12009	7.2862e-11													0.0955729	1.78506e-11	3.10194	3.77706e-11
New.CleanUp.ReferenceOTU7416	Bacteria	Bacteroidetes	Bacteroidia	Bacteroidales	Bacteroidaceae	Bacteroides									-3.48068	0.0456513
New.CleanUp.ReferenceOTU83540	Bacteria	Bacteroidetes	Bacteroidia	Bacteroidales	Bacteroidaceae	Bacteroides																											0.0414552	0.039724
New.CleanUp.ReferenceOTU86650	Bacteria	Bacteroidetes	Bacteroidia	Bacteroidales	Bacteroidaceae	Bacteroides																					1.34694	0.0259708					0.0962497	0.0161622
New.CleanUp.ReferenceOTU97060	Bacteria	Bacteroidetes	Bacteroidia	Bacteroidales	Bacteroidaceae	Bacteroides									-2.99769	0.0141269
New.CleanUp.ReferenceOTU97405	Bacteria	Bacteroidetes	Bacteroidia	Bacteroidales	Bacteroidaceae	Bacteroides	-2.45769	3.97775e-10													0.0905556	3.35337e-10	0.0997043	6.29833e-10	-2.4581	3.90941e-10											2.45888	7.39229e-10
New.CleanUp.ReferenceOTU98565	Bacteria	Bacteroidetes	Bacteroidia	Bacteroidales	Bacteroidaceae	Bacteroides																							1.83667	0.0262342					1.78196	0.0258727
New.ReferenceOTU103	Bacteria	Bacteroidetes	Bacteroidia	Bacteroidales	Bacteroidaceae	Bacteroides	2.73947	0.00274981			-2.72666	0.00273803													2.71888	0.00235718
New.ReferenceOTU1065	Bacteria	Bacteroidetes	Bacteroidia	Bacteroidales	Bacteroidaceae	Bacteroides	-3.2026	0.0201466															0.157459	0.0459759	-3.28517	0.0187527											3.46942	0.0212598
New.ReferenceOTU1071	Bacteria	Bacteroidetes	Bacteroidia	Bacteroidales	Bacteroidaceae	Bacteroides																																			-0.0547834	0.0217631
New.ReferenceOTU1084	Bacteria	Bacteroidetes	Bacteroidia	Bacteroidales	Bacteroidaceae	Bacteroides									-1.99686	0.0175346
New.ReferenceOTU1137	Bacteria	Bacteroidetes	Bacteroidia	Bacteroidales	Bacteroidaceae	Bacteroides							2.17799	0.00198756
New.ReferenceOTU1414	Bacteria	Bacteroidetes	Bacteroidia	Bacteroidales	Bacteroidaceae	Bacteroides									-5.49982	0.00162168
New.ReferenceOTU1449	Bacteria	Bacteroidetes	Bacteroidia	Bacteroidales	Bacteroidaceae	Bacteroides									-6.67531	1.13037e-15
New.ReferenceOTU1470	Bacteria	Bacteroidetes	Bacteroidia	Bacteroidales	Bacteroidaceae	Bacteroides																	-24.0497	0.036076
New.ReferenceOTU152	Bacteria	Bacteroidetes	Bacteroidia	Bacteroidales	Bacteroidaceae	Bacteroides									-3.04394	0.0391665
New.ReferenceOTU154	Bacteria	Bacteroidetes	Bacteroidia	Bacteroidales	Bacteroidaceae	Bacteroides									-3.91162	0.00177673
New.ReferenceOTU165	Bacteria	Bacteroidetes	Bacteroidia	Bacteroidales	Bacteroidaceae	Bacteroides																									-2.06537	0.0424482
New.ReferenceOTU167	Bacteria	Bacteroidetes	Bacteroidia	Bacteroidales	Bacteroidaceae	Bacteroides																									-5.00819	0.0165929									-0.126107	0.00475121
New.ReferenceOTU213	Bacteria	Bacteroidetes	Bacteroidia	Bacteroidales	Bacteroidaceae	Bacteroides															0.104135	0.00347467	0.104185	0.00352639
New.ReferenceOTU291	Bacteria	Bacteroidetes	Bacteroidia	Bacteroidales	Bacteroidaceae	Bacteroides	2.05346	0.00455463																	2.03178	0.00759905
New.ReferenceOTU335	Bacteria	Bacteroidetes	Bacteroidia	Bacteroidales	Bacteroidaceae	Bacteroides																									-3.09066	0.0486339
New.ReferenceOTU371	Bacteria	Bacteroidetes	Bacteroidia	Bacteroidales	Bacteroidaceae	Bacteroides																									-4.6091	0.0169052
New.ReferenceOTU4	Bacteria	Bacteroidetes	Bacteroidia	Bacteroidales	Bacteroidaceae	Bacteroides															0.103856	0.000169805	0.109341	6.01589e-07
New.ReferenceOTU411	Bacteria	Bacteroidetes	Bacteroidia	Bacteroidales	Bacteroidaceae	Bacteroides	-1.95414	0.0110943																	-1.80986	0.0033507									1.45142	0.0227383
New.ReferenceOTU414	Bacteria	Bacteroidetes	Bacteroidia	Bacteroidales	Bacteroidaceae	Bacteroides									-2.96969	0.0041072
New.ReferenceOTU425	Bacteria	Bacteroidetes	Bacteroidia	Bacteroidales	Bacteroidaceae	Bacteroides									-3.54251	0.0450384
New.ReferenceOTU449	Bacteria	Bacteroidetes	Bacteroidia	Bacteroidales	Bacteroidaceae	Bacteroides							-5.21227	0.00020581	-4.80118	0.000162361
New.ReferenceOTU524	Bacteria	Bacteroidetes	Bacteroidia	Bacteroidales	Bacteroidaceae	Bacteroides									-3.49616	0.00207661
New.ReferenceOTU595	Bacteria	Bacteroidetes	Bacteroidia	Bacteroidales	Bacteroidaceae	Bacteroides			-2.33452	0.00403188																					-2.35163	0.00447605
New.ReferenceOTU684	Bacteria	Bacteroidetes	Bacteroidia	Bacteroidales	Bacteroidaceae	Bacteroides									-3.8684	0.00140203
New.ReferenceOTU729	Bacteria	Bacteroidetes	Bacteroidia	Bacteroidales	Bacteroidaceae	Bacteroides									-5.24169	0.00017429
New.ReferenceOTU782	Bacteria	Bacteroidetes	Bacteroidia	Bacteroidales	Bacteroidaceae	Bacteroides	-3.14943	0.0251768			-2.97469	0.0088726									0.115899	0.0164146			-3.18296	0.0295326																	3.17035	0.0317048
New.ReferenceOTU961	Bacteria	Bacteroidetes	Bacteroidia	Bacteroidales	Bacteroidaceae	Bacteroides							-3.44239	0.00952653	-4.8047	0.00436654
184174	Bacteria	Bacteroidetes	Bacteroidia	Bacteroidales	[Barnesiellaceae]	Unclassified																											-0.0779515	9.64615e-06
186981	Bacteria	Bacteroidetes	Bacteroidia	Bacteroidales	[Barnesiellaceae]	Unclassified											-3.93763	0.00736889					-0.0285274	4.64045e-13									-0.0565508	4.22132e-200
189960	Bacteria	Bacteroidetes	Bacteroidia	Bacteroidales	[Barnesiellaceae]	Unclassified																											-0.0959168	1.84696e-06
4356080	Bacteria	Bacteroidetes	Bacteroidia	Bacteroidales	[Barnesiellaceae]	Unclassified															0.603929	0.044359									-7.77052	1.33968e-06									0.150718	0.031237
4476561	Bacteria	Bacteroidetes	Bacteroidia	Bacteroidales	[Barnesiellaceae]	Unclassified																											-0.135988	0.0333158
New.CleanUp.ReferenceOTU194320	Bacteria	Bacteroidetes	Bacteroidia	Bacteroidales	[Barnesiellaceae]	Unclassified																	-0.831851	0.0345365									-0.0544374	0.0134703							-0.0746665	0.0391114
190639	Bacteria	Bacteroidetes	Bacteroidia	Bacteroidales	[Odoribacteraceae]	Butyricimonas					3.0455	2.01836e-19
4339144	Bacteria	Bacteroidetes	Bacteroidia	Bacteroidales	[Odoribacteraceae]	Butyricimonas											-5.8323	0.0231938									-3.73005	0.0028628															-5.80413	0.0267886
4420669	Bacteria	Bacteroidetes	Bacteroidia	Bacteroidales	[Odoribacteraceae]	Butyricimonas					3.36973	1.43564e-10							1.73912	5.61439e-11	0.489294	4.03251e-11	1.42425	1.8479e-11			-3.3715	1.51663e-10					-0.0436547	2.72213e-11	-3.3638	8.36464e-11	3.37103	2.71153e-10
4472721	Bacteria	Bacteroidetes	Bacteroidia	Bacteroidales	[Odoribacteraceae]	Odoribacter									-6.50089	4.19049e-05	-7.10987	0.00122309																	-6.29432	0.000343893
293970	Bacteria	Bacteroidetes	Bacteroidia	Bacteroidales	p-2534-18B5	Unclassified	-2.3307	0.0295358											1.03554	0.0230304					-2.35505	0.0300851					2.24335	0.017952
4369901	Bacteria	Bacteroidetes	Bacteroidia	Bacteroidales	[Paraprevotellaceae]	CF231																																			-0.0379788	0.0260592	-3.85939	0.0268401
181432	Bacteria	Bacteroidetes	Bacteroidia	Bacteroidales	[Paraprevotellaceae]	Paraprevotella			-7.71201	0.0181114	7.70322	0.00329146							2.83512	0.00230281							-8.64975	0.00136107			-7.5562	0.0192344	-0.354759	0.0135715			8.01562	0.00242308			0.19039	4.76562e-25
366147	Bacteria	Bacteroidetes	Bacteroidia	Bacteroidales	[Paraprevotellaceae]	Paraprevotella																																			0.0336614	0.000830321
New.CleanUp.ReferenceOTU10225	Bacteria	Bacteroidetes	Bacteroidia	Bacteroidales	[Paraprevotellaceae]	Paraprevotella																	27.074	6.33206e-161																	0.033661	0.0176539
New.CleanUp.ReferenceOTU191527	Bacteria	Bacteroidetes	Bacteroidia	Bacteroidales	[Paraprevotellaceae]	Paraprevotella																																			0.0336613	0.00183489
3910247	Bacteria	Bacteroidetes	Bacteroidia	Bacteroidales	[Paraprevotellaceae]	[Prevotella]															0.246716	0.0148153	0.313944	0.0284621
606755	Bacteria	Bacteroidetes	Bacteroidia	Bacteroidales	Porphyromonadaceae	Dysgonomonas	-5.39378	0.00154893	5.43597	0.010288	5.4907	0.00292756	6.07882	0.000124311											-5.2251	0.00235718					-4.50501	0.0186211	0.10365	0.000407803							0.11504	5.31118e-07
186233	Bacteria	Bacteroidetes	Bacteroidia	Bacteroidales	Porphyromonadaceae	Parabacteroides									-6.31797	0.00770173																					-6.70846	0.0270855					5.22775	0.00922846
190913	Bacteria	Bacteroidetes	Bacteroidia	Bacteroidales	Porphyromonadaceae	Parabacteroides							-4.45202	0.000602542																	-1.43766	0.0401381
191251	Bacteria	Bacteroidetes	Bacteroidia	Bacteroidales	Porphyromonadaceae	Parabacteroides									-3.98787	2.91311e-05
194670	Bacteria	Bacteroidetes	Bacteroidia	Bacteroidales	Porphyromonadaceae	Parabacteroides									-4.46348	0.000996525
195123	Bacteria	Bacteroidetes	Bacteroidia	Bacteroidales	Porphyromonadaceae	Parabacteroides	-2.5969	0.0490801							-4.3017	0.00073009			1.28663	0.0235154					-2.75293	0.0346504
1952	Bacteria	Bacteroidetes	Bacteroidia	Bacteroidales	Porphyromonadaceae	Parabacteroides							-2.06762	0.0289296	-4.99166	2.06592e-14
2058521	Bacteria	Bacteroidetes	Bacteroidia	Bacteroidales	Porphyromonadaceae	Parabacteroides	-3.07617	7.8675e-06																	-2.6604	0.00586052
2309802	Bacteria	Bacteroidetes	Bacteroidia	Bacteroidales	Porphyromonadaceae	Parabacteroides	-3.86046	0.000327738	-3.31066	0.00450898	3.80206	0.00120326	3.80966	0.000658295	-5.24201	4.60041e-06	4.7875	2.18815e-07	-1.53242	0.00310662					-4.03146	0.000146314	4.54556	0.00200839	4.71771	0.00205309	4.21867	3.72079e-05	0.0751149	6.02744e-08	-4.93886	0.00029231	3.99453	0.000903139	-4.53172	0.0104071	0.0923492	1.12833e-05	3.99766	0.000194216
2497335	Bacteria	Bacteroidetes	Bacteroidia	Bacteroidales	Porphyromonadaceae	Parabacteroides									-4.76491	7.03625e-10
291090	Bacteria	Bacteroidetes	Bacteroidia	Bacteroidales	Porphyromonadaceae	Parabacteroides									-4.11528	0.000278807
3115852	Bacteria	Bacteroidetes	Bacteroidia	Bacteroidales	Porphyromonadaceae	Parabacteroides																													2.97543	0.0238746
314915	Bacteria	Bacteroidetes	Bacteroidia	Bacteroidales	Porphyromonadaceae	Parabacteroides					2.02352	0.0123794	2.31547	0.00132683																							2.3469	0.00234235	2.38063	0.00340267			2.30917	0.00147226
4003061	Bacteria	Bacteroidetes	Bacteroidia	Bacteroidales	Porphyromonadaceae	Parabacteroides													2.90851	0.0131511																	3.20699	0.0470261	3.46439	0.0431783
4329571	Bacteria	Bacteroidetes	Bacteroidia	Bacteroidales	Porphyromonadaceae	Parabacteroides					-4.50958	1.86699e-05			-4.21428	6.47436e-05	-2.99394	0.016783	1.55247	4.36883e-05							-3.05282	0.0362043	-4.55007	0.0206613					-3.40675	0.0132431	-3.20296	0.0260073	-5.49148	3.34613e-05			-3.52376	0.00232397
4365130	Bacteria	Bacteroidetes	Bacteroidia	Bacteroidales	Porphyromonadaceae	Parabacteroides			2.25414	0.00174119	2.95914	1.86699e-05	-2.05981	0.0131769	-6.90698	2.77949e-35	-2.35781	0.00181																	3.47221	2.99091e-07
4368575	Bacteria	Bacteroidetes	Bacteroidia	Bacteroidales	Porphyromonadaceae	Parabacteroides	2.79714	0.0182047	2.82536	0.0204671													-0.107149	0.00591108	2.78004	0.0159021							-0.0504948	0.00299456			-2.75275	0.0179603			-0.286029	0.00572629	-2.78653	0.0195972
4372003	Bacteria	Bacteroidetes	Bacteroidia	Bacteroidales	Porphyromonadaceae	Parabacteroides									-5.91614	0.000936565	-6.05328	2.76553e-09
4374084	Bacteria	Bacteroidetes	Bacteroidia	Bacteroidales	Porphyromonadaceae	Parabacteroides																													5.23703	0.00409872
577294	Bacteria	Bacteroidetes	Bacteroidia	Bacteroidales	Porphyromonadaceae	Parabacteroides									-4.72213	2.89403e-10
578016	Bacteria	Bacteroidetes	Bacteroidia	Bacteroidales	Porphyromonadaceae	Parabacteroides									-5.7286	9.66868e-14
New.CleanUp.ReferenceOTU10306	Bacteria	Bacteroidetes	Bacteroidia	Bacteroidales	Porphyromonadaceae	Parabacteroides																	0.248638	0.0410947
New.CleanUp.ReferenceOTU104988	Bacteria	Bacteroidetes	Bacteroidia	Bacteroidales	Porphyromonadaceae	Parabacteroides					1.67794	0.00396757															-1.68182	0.0041748					-0.148258	0.000376907			1.68066	0.00547629
New.CleanUp.ReferenceOTU108812	Bacteria	Bacteroidetes	Bacteroidia	Bacteroidales	Porphyromonadaceae	Parabacteroides																																			0.0336613	0.00183489
New.CleanUp.ReferenceOTU115867	Bacteria	Bacteroidetes	Bacteroidia	Bacteroidales	Porphyromonadaceae	Parabacteroides																			-2.72317	0.0371481
New.CleanUp.ReferenceOTU12266	Bacteria	Bacteroidetes	Bacteroidia	Bacteroidales	Porphyromonadaceae	Parabacteroides																					-2.3095	0.0171356
New.CleanUp.ReferenceOTU131275	Bacteria	Bacteroidetes	Bacteroidia	Bacteroidales	Porphyromonadaceae	Parabacteroides							-2.21551	0.035691
New.CleanUp.ReferenceOTU144025	Bacteria	Bacteroidetes	Bacteroidia	Bacteroidales	Porphyromonadaceae	Parabacteroides															0.0921199	0.00604698	0.0902826	0.0085601
New.CleanUp.ReferenceOTU189074	Bacteria	Bacteroidetes	Bacteroidia	Bacteroidales	Porphyromonadaceae	Parabacteroides																																			0.056667	0.034066
New.CleanUp.ReferenceOTU189820	Bacteria	Bacteroidetes	Bacteroidia	Bacteroidales	Porphyromonadaceae	Parabacteroides															0.0933602	0.0365872	0.095743	0.0371852
New.CleanUp.ReferenceOTU42043	Bacteria	Bacteroidetes	Bacteroidia	Bacteroidales	Porphyromonadaceae	Parabacteroides															0.184014	0.00258018	0.170789	0.00483213													3.13231	0.0101751
New.CleanUp.ReferenceOTU47807	Bacteria	Bacteroidetes	Bacteroidia	Bacteroidales	Porphyromonadaceae	Parabacteroides																					-1.45545	0.00800507			-1.4126	0.00480574	-0.0345912	0.00831851									-1.96818	0.0367542
New.CleanUp.ReferenceOTU48695	Bacteria	Bacteroidetes	Bacteroidia	Bacteroidales	Porphyromonadaceae	Parabacteroides					-2.20461	0.0203563									0.0792923	0.0420962	0.0914871	2.47123e-05
New.CleanUp.ReferenceOTU54211	Bacteria	Bacteroidetes	Bacteroidia	Bacteroidales	Porphyromonadaceae	Parabacteroides																													1.82434	0.0206887
New.CleanUp.ReferenceOTU62345	Bacteria	Bacteroidetes	Bacteroidia	Bacteroidales	Porphyromonadaceae	Parabacteroides					2.44479	0.0014257
New.CleanUp.ReferenceOTU62780	Bacteria	Bacteroidetes	Bacteroidia	Bacteroidales	Porphyromonadaceae	Parabacteroides			-1.85504	0.00239559									2.26244	0.0205726	0.338229	0.000344288	0.434536	0.000408104			-1.88535	0.00334859									3.68042	0.0112486
New.CleanUp.ReferenceOTU75673	Bacteria	Bacteroidetes	Bacteroidia	Bacteroidales	Porphyromonadaceae	Parabacteroides	-3.88269	0.0156593	-2.72383	7.24961e-05															-4.02783	0.0100828					-2.71116	3.91175e-05
New.CleanUp.ReferenceOTU99186	Bacteria	Bacteroidetes	Bacteroidia	Bacteroidales	Porphyromonadaceae	Parabacteroides																											0.0725402	0.022989
New.ReferenceOTU190	Bacteria	Bacteroidetes	Bacteroidia	Bacteroidales	Porphyromonadaceae	Parabacteroides									-4.52168	5.71966e-05
New.ReferenceOTU481	Bacteria	Bacteroidetes	Bacteroidia	Bacteroidales	Porphyromonadaceae	Parabacteroides	-1.36492	0.0201466																	-1.37295	0.0201004
New.ReferenceOTU503	Bacteria	Bacteroidetes	Bacteroidia	Bacteroidales	Porphyromonadaceae	Parabacteroides									-6.50552	4.14144e-05
New.ReferenceOTU797	Bacteria	Bacteroidetes	Bacteroidia	Bacteroidales	Porphyromonadaceae	Parabacteroides									-3.25896	0.00914185
New.ReferenceOTU916	Bacteria	Bacteroidetes	Bacteroidia	Bacteroidales	Porphyromonadaceae	Parabacteroides															0.0628409	0.0415713	0.0714437	0.0410262																			1.65831	0.0434615
New.ReferenceOTU988	Bacteria	Bacteroidetes	Bacteroidia	Bacteroidales	Porphyromonadaceae	Parabacteroides									-6.44305	0.000162361
495017	Bacteria	Bacteroidetes	Bacteroidia	Bacteroidales	Porphyromonadaceae	Porphyromonas																																			0.0827218	0.0195661
495451	Bacteria	Bacteroidetes	Bacteroidia	Bacteroidales	Porphyromonadaceae	Porphyromonas																											0.0297054	0.0372188
134265	Bacteria	Bacteroidetes	Bacteroidia	Bacteroidales	Prevotellaceae	Prevotella	-2.36109	0.0223465																	-2.40755	0.0232909					2.27296	0.0255806									-0.0608449	0.0252644
174831	Bacteria	Bacteroidetes	Bacteroidia	Bacteroidales	Prevotellaceae	Prevotella															-0.606797	2.587e-96																			0.0196269	1.93074e-16
180825	Bacteria	Bacteroidetes	Bacteroidia	Bacteroidales	Prevotellaceae	Prevotella									-4.10015	0.0330141																											-3.50423	0.0351739
184464	Bacteria	Bacteroidetes	Bacteroidia	Bacteroidales	Prevotellaceae	Prevotella	-3.41976	0.0325663																							3.31793	0.00965241	0.0953738	0.0016384
189083	Bacteria	Bacteroidetes	Bacteroidia	Bacteroidales	Prevotellaceae	Prevotella																	-0.462499	3.71708e-06									0.0489789	0.000771827
196296	Bacteria	Bacteroidetes	Bacteroidia	Bacteroidales	Prevotellaceae	Prevotella															-0.606776	4.87373e-19	-0.462508	6.84597e-26
2037235	Bacteria	Bacteroidetes	Bacteroidia	Bacteroidales	Prevotellaceae	Prevotella											3.35775	0.000115131							-3.94582	0.0408854
296442	Bacteria	Bacteroidetes	Bacteroidia	Bacteroidales	Prevotellaceae	Prevotella															-0.611714	4.86073e-05
297414	Bacteria	Bacteroidetes	Bacteroidia	Bacteroidales	Prevotellaceae	Prevotella																																					-2.68656	0.0325871
301253	Bacteria	Bacteroidetes	Bacteroidia	Bacteroidales	Prevotellaceae	Prevotella											2.95093	0.0203564	-1.1497	0.0294197											2.51705	0.0495623	0.0709244	0.00511093
310358	Bacteria	Bacteroidetes	Bacteroidia	Bacteroidales	Prevotellaceae	Prevotella	-1.89303	0.0319234																	-1.93648	0.0310766
326482	Bacteria	Bacteroidetes	Bacteroidia	Bacteroidales	Prevotellaceae	Prevotella	-6.15202	8.0298e-09	5.62561	9.67538e-06	6.50067	1.29135e-07	6.58593	2.90652e-08	-5.80378	4.22562e-05	6.33652	8.15316e-06	-1.81583	7.24576e-09	-0.215393	9.5826e-06	-0.229493	1.26866e-06	-6.28692	2.36225e-09	5.06834	0.00683259			5.59002	3.98084e-06	0.124997	2.85457e-08	-4.75723	0.00879939	-6.19449	0.000200931	-5.78738	0.00688871	0.232241	3.30256e-07	6.50914	8.06915e-08
336372	Bacteria	Bacteroidetes	Bacteroidia	Bacteroidales	Prevotellaceae	Prevotella	-4.05156	0.0201563													-0.175756	0.0184529	-0.236283	0.0277645	-3.79533	0.000267722
353459	Bacteria	Bacteroidetes	Bacteroidia	Bacteroidales	Prevotellaceae	Prevotella	-2.38169	0.0110943																	-2.4075	0.0123208
4307391	Bacteria	Bacteroidetes	Bacteroidia	Bacteroidales	Prevotellaceae	Prevotella			-2.73172	0.0204801									1.03873	0.0402349											-2.80253	0.0192109
4318208	Bacteria	Bacteroidetes	Bacteroidia	Bacteroidales	Prevotellaceae	Prevotella	-5.43303	7.00721e-05	5.19216	0.00218496					-6.11828	0.00175362	4.49064	0.0208891	-1.12692	0.016045	-0.202388	0.00309978	-0.249598	0.00167747	-5.06955	0.00065346					5.0746	0.0014276	0.129803	0.000764807
4324245	Bacteria	Bacteroidetes	Bacteroidia	Bacteroidales	Prevotellaceae	Prevotella																									2.36733	0.0192109
4410166	Bacteria	Bacteroidetes	Bacteroidia	Bacteroidales	Prevotellaceae	Prevotella	-5.42998	0.000212549	5.13984	0.00124023					-6.22895	0.000110356	4.37737	0.0139353	-1.21534	0.00462274	-0.192521	0.000797612	-0.234913	0.00037843	-4.65006	0.00602325					4.94582	0.00132996	0.124783	0.00133256			-4.57311	0.0478535
4430843	Bacteria	Bacteroidetes	Bacteroidia	Bacteroidales	Prevotellaceae	Prevotella											1.31274	0.0349412
4436552	Bacteria	Bacteroidetes	Bacteroidia	Bacteroidales	Prevotellaceae	Prevotella	-4.2115	0.000475952	3.92912	0.00234475					-4.94723	0.000117895			-0.878065	0.0279982	-0.151998	0.00268002	-0.184635	0.00124047							3.59721	0.00532085	0.0919573	0.00541352
520657	Bacteria	Bacteroidetes	Bacteroidia	Bacteroidales	Prevotellaceae	Prevotella	-2.62975	0.0222086					1.52648	0.0328455											-2.74608	0.0158848
527941	Bacteria	Bacteroidetes	Bacteroidia	Bacteroidales	Prevotellaceae	Prevotella															-0.612422	0.00069608
76393	Bacteria	Bacteroidetes	Bacteroidia	Bacteroidales	Prevotellaceae	Prevotella	-1.7365	0.0118388																	-1.77437	0.0121207											1.58667	0.0356595
New.CleanUp.ReferenceOTU107510	Bacteria	Bacteroidetes	Bacteroidia	Bacteroidales	Prevotellaceae	Prevotella															-0.60676	0.0223797
New.CleanUp.ReferenceOTU14517	Bacteria	Bacteroidetes	Bacteroidia	Bacteroidales	Prevotellaceae	Prevotella															-0.61337	0.000688293	-0.330344	0.00153126
New.CleanUp.ReferenceOTU172455	Bacteria	Bacteroidetes	Bacteroidia	Bacteroidales	Prevotellaceae	Prevotella															-0.615273	0.00161791	-0.298591	0.00730085
New.CleanUp.ReferenceOTU2512	Bacteria	Bacteroidetes	Bacteroidia	Bacteroidales	Prevotellaceae	Prevotella													1.74064	0.0269966																	3.46941	0.0212598	3.72677	0.0208225
New.CleanUp.ReferenceOTU9637	Bacteria	Bacteroidetes	Bacteroidia	Bacteroidales	Prevotellaceae	Prevotella															-0.568932	0.0288388	-0.399767	0.0123515
New.CleanUp.ReferenceOTU98746	Bacteria	Bacteroidetes	Bacteroidia	Bacteroidales	Prevotellaceae	Prevotella															-0.613556	0.0214592
512894	Bacteria	Bacteroidetes	Bacteroidia	Bacteroidales	Prevotellaceae	Unclassified																					-2.17025	0.0446221													-0.338812	0.00799972
New.CleanUp.ReferenceOTU187532	Bacteria	Bacteroidetes	Bacteroidia	Bacteroidales	RF16	Unclassified													1.22054	0.00122833											2.30121	0.00698741
107044	Bacteria	Bacteroidetes	Bacteroidia	Bacteroidales	Rikenellaceae	Unclassified													-0.494297	6.40483e-12	0.178715	5.29032e-102	0.146547	2.98079e-76																	0.0196269	1.14684e-13
171772	Bacteria	Bacteroidetes	Bacteroidia	Bacteroidales	Rikenellaceae	Unclassified													-0.4943	1.79547e-32	0.170858	9.725e-258
216599	Bacteria	Bacteroidetes	Bacteroidia	Bacteroidales	Rikenellaceae	Unclassified															0.132543	0.0286382	0.172285	0.0264834							-2.81032	0.0401982
2617854	Bacteria	Bacteroidetes	Bacteroidia	Bacteroidales	Rikenellaceae	Unclassified	0.519578	0.00373767	-0.519579	0.00354086	-0.519579	0.00392446					0.519495	0.00400817	0.519579	0.00318959	0.178713	1.39303e-48	0.146545	4.01393e-36	0.519578	0.00336348	0.519577	0.00397673					0.0247393	0.00227298
357046	Bacteria	Bacteroidetes	Bacteroidia	Bacteroidales	Rikenellaceae	Unclassified									-6.26365	5.82879e-08													-6.32843	0.00611066													-6.01147	9.23724e-08
4226619	Bacteria	Bacteroidetes	Bacteroidia	Bacteroidales	Rikenellaceae	Unclassified																					-3.11025	0.0281812
4453609	Bacteria	Bacteroidetes	Bacteroidia	Bacteroidales	Rikenellaceae	Unclassified																									-7.96968	2.28641e-08
4476780	Bacteria	Bacteroidetes	Bacteroidia	Bacteroidales	Rikenellaceae	Unclassified									-5.55983	0.00355682																											-5.6609	0.0028736
New.CleanUp.ReferenceOTU139373	Bacteria	Bacteroidetes	Bacteroidia	Bacteroidales	Rikenellaceae	Unclassified																					-2.94701	0.00769546					-0.0857191	0.00900471
New.CleanUp.ReferenceOTU15999	Bacteria	Bacteroidetes	Bacteroidia	Bacteroidales	Rikenellaceae	Unclassified	-2.85304	0.00118369											2.91126	0.000180494	-0.906279	0.000113487	-0.572873	0.000126402	-2.85938	0.0012104	-2.87767	0.00192839					-0.0583542	0.000167679							-0.280629	0.000119236
New.CleanUp.ReferenceOTU62796	Bacteria	Bacteroidetes	Bacteroidia	Bacteroidales	Rikenellaceae	Unclassified															0.170845	0.00347467
1044419	Bacteria	Bacteroidetes	Bacteroidia	Bacteroidales	S24-7	Unclassified																																			-0.110709	0.0187997
343038	Bacteria	Bacteroidetes	Bacteroidia	Bacteroidales	S24-7	Unclassified	-3.23108	0.00845627																	-3.31826	0.00661371
New.CleanUp.ReferenceOTU12031	Bacteria	Bacteroidetes	Bacteroidia	Bacteroidales	Unclassified	Unclassified																															4.27116	0.0497658			-1.02369	0.0371185
New.CleanUp.ReferenceOTU154224	Bacteria	Bacteroidetes	Bacteroidia	Bacteroidales	Unclassified	Unclassified													2.28861	3.89365e-12	-0.188329	0.0386408	-0.173404	0.00295221
New.CleanUp.ReferenceOTU158179	Bacteria	Bacteroidetes	Bacteroidia	Bacteroidales	Unclassified	Unclassified																																			0.062527	0.032877
New.CleanUp.ReferenceOTU175689	Bacteria	Bacteroidetes	Bacteroidia	Bacteroidales	Unclassified	Unclassified									-3.54886	0.0462125
New.CleanUp.ReferenceOTU179288	Bacteria	Bacteroidetes	Bacteroidia	Bacteroidales	Unclassified	Unclassified															0.142779	9.68583e-11			-2.70935	0.01211
New.CleanUp.ReferenceOTU189132	Bacteria	Bacteroidetes	Bacteroidia	Bacteroidales	Unclassified	Unclassified			2.71719	0.0299847									-0.905208	0.0180213	-0.0741177	0.00861147	-0.0746434	0.0098034							2.73573	0.0237998	0.0777152	0.0127673			-2.64355	0.0270855			0.198316	0.00855873
New.CleanUp.ReferenceOTU191179	Bacteria	Bacteroidetes	Bacteroidia	Bacteroidales	Unclassified	Unclassified															0.204527	0.0386408	0.238739	0.0302257
New.CleanUp.ReferenceOTU191608	Bacteria	Bacteroidetes	Bacteroidia	Bacteroidales	Unclassified	Unclassified																											0.0489788	0.00155883
New.CleanUp.ReferenceOTU23368	Bacteria	Bacteroidetes	Bacteroidia	Bacteroidales	Unclassified	Unclassified															0.0954502	0.00449316	0.0913328	0.00467983																			2.45076	0.00784678
New.CleanUp.ReferenceOTU53279	Bacteria	Bacteroidetes	Bacteroidia	Bacteroidales	Unclassified	Unclassified					-2.1392	1.50328e-06									-0.274343	6.08378e-07	-0.204616	1.25004e-05
New.CleanUp.ReferenceOTU69163	Bacteria	Bacteroidetes	Bacteroidia	Bacteroidales	Unclassified	Unclassified					-2.58361	0.0292224
New.CleanUp.ReferenceOTU78802	Bacteria	Bacteroidetes	Bacteroidia	Bacteroidales	Unclassified	Unclassified																															-3.48979	0.0366367					-3.29883	0.00116034
New.CleanUp.ReferenceOTU9231	Bacteria	Bacteroidetes	Bacteroidia	Bacteroidales	Unclassified	Unclassified																																			0.0509607	0.0124064
New.ReferenceOTU1129	Bacteria	Bacteroidetes	Bacteroidia	Bacteroidales	Unclassified	Unclassified									-3.04871	0.0456513																							-2.93267	0.0376673
New.ReferenceOTU1190	Bacteria	Bacteroidetes	Bacteroidia	Bacteroidales	Unclassified	Unclassified															0.0731486	0.00159121
New.ReferenceOTU377	Bacteria	Bacteroidetes	Bacteroidia	Bacteroidales	Unclassified	Unclassified									-3.9254	0.00337047
New.ReferenceOTU52	Bacteria	Bacteroidetes	Bacteroidia	Bacteroidales	Unclassified	Unclassified									-7.23309	5.3767e-12
New.ReferenceOTU685	Bacteria	Bacteroidetes	Bacteroidia	Bacteroidales	Unclassified	Unclassified									-4.87294	0.00401544
1144747	Bacteria	Bacteroidetes	Flavobacteriia	Flavobacteriales	[Weeksellaceae]	Chryseobacterium															0.115389	0.000250919	0.0930217	0.00776344
268812	Bacteria	Bacteroidetes	Flavobacteriia	Flavobacteriales	[Weeksellaceae]	Chryseobacterium			-6.22525	9.55509e-05					-5.77435	2.67627e-05					0.507083	5.66331e-05									-6.13891	6.45708e-05	-0.56073	8.04225e-06							-1.85604	2.7421e-06
3329353	Bacteria	Bacteroidetes	Flavobacteriia	Flavobacteriales	[Weeksellaceae]	Chryseobacterium															-0.338277	0.00382915	-0.20612	0.0135152									-0.100921	0.0378124							-0.178947	0.00494792
680750	Bacteria	Bacteroidetes	Flavobacteriia	Flavobacteriales	[Weeksellaceae]	Chryseobacterium															0.115392	1.32207e-22	0.0930233	7.13899e-14																	-0.074379	3.28848e-07
301639	Bacteria	Cyanobacteria	4C0d-2	YS2	Unclassified	Unclassified																	-0.399769	0.000210393																	-0.178947	0.0207406
4318314	Bacteria	Cyanobacteria	4C0d-2	YS2	Unclassified	Unclassified																	26.0456	2.74113e-12
1565317	Bacteria	Firmicutes	Bacilli	Bacillales	Bacillaceae	Geobacillus															0.219972	0.0175715	0.208023	0.00130927
4414596	Bacteria	Firmicutes	Bacilli	Bacillales	Bacillaceae	Unclassified															0.38152	0.025977	0.275769	0.0333435											4.21983	0.0499991			4.55523	0.0408757	0.617415	0.0392095
1040220	Bacteria	Firmicutes	Bacilli	Bacillales	Staphylococcaceae	Staphylococcus																																			-0.0372505	0.0423742
1069592	Bacteria	Firmicutes	Bacilli	Bacillales	Staphylococcaceae	Staphylococcus															-0.0757368	0.0197658	-0.0792872	0.028355							1.52589	0.00599538			-1.86279	0.00687205	-1.74807	0.0141412			-0.0586672	0.000218912
1076316	Bacteria	Firmicutes	Bacilli	Bacillales	Staphylococcaceae	Staphylococcus	-1.868	0.0366522																	-1.90286	0.0295253
1081058	Bacteria	Firmicutes	Bacilli	Bacillales	Staphylococcaceae	Staphylococcus																			-3.44772	0.0388905
1084906	Bacteria	Firmicutes	Bacilli	Bacillales	Staphylococcaceae	Staphylococcus															-0.0914543	0.0362225																			-0.0857061	0.0224008
1097208	Bacteria	Firmicutes	Bacilli	Bacillales	Staphylococcaceae	Staphylococcus																									1.91792	0.00949122									-0.0688751	0.0289351
137056	Bacteria	Firmicutes	Bacilli	Bacillales	Staphylococcaceae	Staphylococcus	-1.66999	0.00241994													-0.0800699	0.0205747	-0.0870703	0.0307061	-1.72048	0.00187949					1.97748	4.38196e-05			-1.75501	0.0120683			-1.94652	0.021893	-0.0343485	0.0115112
1995363	Bacteria	Firmicutes	Bacilli	Bacillales	Staphylococcaceae	Staphylococcus	-1.69284	0.00118369																	-1.75271	0.000765588	1.59664	0.0447741			2.12313	5.5287e-06					-1.65032	0.0246936	-2.25231	0.00772884	-0.0626499	0.000113237
227083	Bacteria	Firmicutes	Bacilli	Bacillales	Staphylococcaceae	Staphylococcus																									2.41271	0.00165983
2896107	Bacteria	Firmicutes	Bacilli	Bacillales	Staphylococcaceae	Staphylococcus	-1.54982	0.0320014																	-1.72048	0.0112851					1.44691	0.0446557
3385021	Bacteria	Firmicutes	Bacilli	Bacillales	Staphylococcaceae	Staphylococcus	-2.4023	0.000133819	1.89892	0.0141725	1.78965	0.0314974	1.68835	0.0429867											-2.51504	4.17161e-05					2.59614	5.50718e-05			-2.93998	0.00310589			-2.75947	0.0358414	-0.0625957	0.0022347
368134	Bacteria	Firmicutes	Bacilli	Bacillales	Staphylococcaceae	Staphylococcus																			-1.93355	0.0342019					3.58356	0.0192109
4312969	Bacteria	Firmicutes	Bacilli	Bacillales	Staphylococcaceae	Staphylococcus	-2.13752	0.000684297	1.94593	0.0064643	1.81314	0.0201125	1.77046	0.0169304					-0.521057	0.0463845			-0.0827568	0.0493429	-2.30829	0.000134218					1.87299	0.00593388
4345285	Bacteria	Firmicutes	Bacilli	Bacillales	Staphylococcaceae	Staphylococcus	-1.90485	6.232e-07	1.49897	0.000353624															-2.01241	1.40996e-07	1.67762	0.00128118			2.18558	4.50987e-10			-1.73539	0.000367794	-1.37011	0.0131554	-2.05424	0.000160831	-0.037607	9.48187e-07
4446058	Bacteria	Firmicutes	Bacilli	Bacillales	Staphylococcaceae	Staphylococcus	-1.93925	0.0167178																	-2.11021	0.0056399					2.34455	0.00545666
919562	Bacteria	Firmicutes	Bacilli	Bacillales	Staphylococcaceae	Staphylococcus																							2.18675	0.0498449
928538	Bacteria	Firmicutes	Bacilli	Bacillales	Staphylococcaceae	Staphylococcus	-1.61334	0.00265139	1.25954	0.0386358															-1.66014	0.00221416					1.99511	1.56407e-05							-2.04944	0.00772884	-0.045909	0.000177583
939252	Bacteria	Firmicutes	Bacilli	Bacillales	Staphylococcaceae	Staphylococcus	-2.40926	0.000993604	1.93397	0.0489877															-2.47821	0.00037351					2.25878	0.00898471
979261	Bacteria	Firmicutes	Bacilli	Bacillales	Staphylococcaceae	Staphylococcus																									2.24824	0.0160331
984924	Bacteria	Firmicutes	Bacilli	Bacillales	Staphylococcaceae	Staphylococcus																																			-0.151516	0.0421948
996487	Bacteria	Firmicutes	Bacilli	Bacillales	Staphylococcaceae	Staphylococcus	-2.10912	0.00900952																	-2.28009	0.00267655					2.37955	0.0082032									-0.0998249	0.0159758
New.CleanUp.ReferenceOTU113989	Bacteria	Firmicutes	Bacilli	Bacillales	Staphylococcaceae	Staphylococcus																			-4.3752	0.0476187															-0.223899	7.32389e-05
New.CleanUp.ReferenceOTU25881	Bacteria	Firmicutes	Bacilli	Bacillales	Staphylococcaceae	Staphylococcus	-3.22549	0.0190922	3.37036	0.0399788	4.32215	0.00180231	3.53872	0.00571419											-3.27	0.0158918
New.CleanUp.ReferenceOTU5020	Bacteria	Firmicutes	Bacilli	Bacillales	Staphylococcaceae	Staphylococcus	-2.69175	0.0329076																	-2.81567	0.0232909
New.CleanUp.ReferenceOTU66825	Bacteria	Firmicutes	Bacilli	Bacillales	Staphylococcaceae	Staphylococcus															-0.365725	0.00805533	-0.413385	0.00313679
New.CleanUp.ReferenceOTU93482	Bacteria	Firmicutes	Bacilli	Bacillales	Staphylococcaceae	Staphylococcus	2.35582	0.0343739																													2.66458	0.0406216
New.ReferenceOTU1331	Bacteria	Firmicutes	Bacilli	Bacillales	Staphylococcaceae	Staphylococcus	-3.09452	0.0151728			3.92527	0.00230528
4349934	Bacteria	Firmicutes	Bacilli	Bacillales	Staphylococcaceae	Unclassified	-2.34176	0.00319813																	-2.51274	0.000783156					2.07944	0.0257384									-0.0920114	0.0276482
New.CleanUp.ReferenceOTU127086	Bacteria	Firmicutes	Bacilli	Bacillales	Unclassified	Unclassified																																			-0.56236	0.00177962
New.CleanUp.ReferenceOTU30203	Bacteria	Firmicutes	Bacilli	Bacillales	Unclassified	Unclassified															-0.568932	0.0288388	-0.399767	0.0123515
New.ReferenceOTU207	Bacteria	Firmicutes	Bacilli	Bacillales	Unclassified	Unclassified	-2.09572	0.00973868	1.85744	0.0479763															-2.26702	0.00327478					2.70802	0.00034088			-2.73403	0.0245144
New.CleanUp.ReferenceOTU27719	Bacteria	Firmicutes	Bacilli	Gemellales	Unclassified	Unclassified	-3.27586	3.84035e-05													-0.174831	0.0137807	-0.202665	0.00308369	-3.36875	1.87435e-06					3.00289	0.00605616
886735	Bacteria	Firmicutes	Bacilli	Lactobacillales	Aerococcaceae	Alloiococcus			3.09105	0.00222459
1129680	Bacteria	Firmicutes	Bacilli	Lactobacillales	Carnobacteriaceae	Carnobacterium																	-0.396571	2.47666e-12
4483015	Bacteria	Firmicutes	Bacilli	Lactobacillales	Carnobacteriaceae	Granulicatella																									-2.79326	0.000141005
138389	Bacteria	Firmicutes	Bacilli	Lactobacillales	Enterococcaceae	Enterococcus																					-1.61501	0.0150111			-1.42932	0.0055746	-0.0462286	0.000338251
305561	Bacteria	Firmicutes	Bacilli	Lactobacillales	Enterococcaceae	Enterococcus																									-0.972554	0.0279368
4453060	Bacteria	Firmicutes	Bacilli	Lactobacillales	Enterococcaceae	Enterococcus			-3.18414	3.67388e-08	-2.21973	0.00906934					-2.09197	0.00861656	0.933484	9.83712e-05					3.0322	6.66634e-06					-2.30001	0.000516029	-0.0733202	3.90167e-07							-0.048943	0.00120834
759349	Bacteria	Firmicutes	Bacilli	Lactobacillales	Enterococcaceae	Enterococcus																					-1.46401	0.0251423			-1.17085	0.0271589	-0.0390425	0.00318243
New.CleanUp.ReferenceOTU104887	Bacteria	Firmicutes	Bacilli	Lactobacillales	Enterococcaceae	Enterococcus															0.151707	0.0272858													3.56879	0.04575			2.79469	0.0334995
New.CleanUp.ReferenceOTU123375	Bacteria	Firmicutes	Bacilli	Lactobacillales	Enterococcaceae	Enterococcus																											-0.0303833	0.0377732
New.CleanUp.ReferenceOTU1340	Bacteria	Firmicutes	Bacilli	Lactobacillales	Enterococcaceae	Enterococcus			-2.45989	0.0164524																					-2.25076	0.0289414
New.CleanUp.ReferenceOTU188776	Bacteria	Firmicutes	Bacilli	Lactobacillales	Enterococcaceae	Enterococcus																									-2.71909	0.0201482
New.CleanUp.ReferenceOTU193020	Bacteria	Firmicutes	Bacilli	Lactobacillales	Enterococcaceae	Enterococcus																	-0.291334	0.0317273
New.CleanUp.ReferenceOTU57852	Bacteria	Firmicutes	Bacilli	Lactobacillales	Enterococcaceae	Enterococcus																																			0.0914791	0.0376809
New.ReferenceOTU1174	Bacteria	Firmicutes	Bacilli	Lactobacillales	Enterococcaceae	Enterococcus																									-1.48043	0.0095008
New.ReferenceOTU148	Bacteria	Firmicutes	Bacilli	Lactobacillales	Enterococcaceae	Enterococcus																																			-0.022111	0.0357007
New.ReferenceOTU745	Bacteria	Firmicutes	Bacilli	Lactobacillales	Enterococcaceae	Enterococcus																									-1.23303	0.031867
152485	Bacteria	Firmicutes	Bacilli	Lactobacillales	Enterococcaceae	Unclassified			-1.84726	0.00184393					-1.99937	0.00149883											-1.85659	0.0166565			-1.67669	0.00530169	-0.0585699	3.90731e-05
162335	Bacteria	Firmicutes	Bacilli	Lactobacillales	Enterococcaceae	Unclassified																											-0.0446562	0.0231764
2264285	Bacteria	Firmicutes	Bacilli	Lactobacillales	Enterococcaceae	Unclassified							3.59984	0.0155572							0.164497	0.0169253	0.161162	0.0307297			-3.869	0.00943286
4290144	Bacteria	Firmicutes	Bacilli	Lactobacillales	Enterococcaceae	Unclassified																									-1.67979	0.000171757
4417582	Bacteria	Firmicutes	Bacilli	Lactobacillales	Enterococcaceae	Unclassified	-1.51319	0.0259654					1.44747	0.025566											-1.44748	0.0251629					1.38357	0.0210922	0.0573221	0.0406426
524674	Bacteria	Firmicutes	Bacilli	Lactobacillales	Enterococcaceae	Unclassified																									-3.70233	0.00109188
676511	Bacteria	Firmicutes	Bacilli	Lactobacillales	Enterococcaceae	Unclassified																																			-0.149358	0.0323258
810399	Bacteria	Firmicutes	Bacilli	Lactobacillales	Enterococcaceae	Unclassified			-4.81918	0.000123391																	-5.04105	2.08209e-07			-4.04786	0.00287834	-0.107718	0.00106518
New.CleanUp.ReferenceOTU125356	Bacteria	Firmicutes	Bacilli	Lactobacillales	Enterococcaceae	Unclassified									2.03713	0.0456513
New.CleanUp.ReferenceOTU126818	Bacteria	Firmicutes	Bacilli	Lactobacillales	Enterococcaceae	Unclassified																	0.224874	1.38751e-06
New.CleanUp.ReferenceOTU127485	Bacteria	Firmicutes	Bacilli	Lactobacillales	Enterococcaceae	Unclassified											2.87351	0.00028376	1.38169	0.000382218
New.CleanUp.ReferenceOTU132471	Bacteria	Firmicutes	Bacilli	Lactobacillales	Enterococcaceae	Unclassified			-4.66128	0.00719261																	-5.98718	2.16947e-05			-5.53684	0.0126138									-0.0872242	0.0333747
New.CleanUp.ReferenceOTU138778	Bacteria	Firmicutes	Bacilli	Lactobacillales	Enterococcaceae	Unclassified																					-3.91649	0.00932889
New.CleanUp.ReferenceOTU145335	Bacteria	Firmicutes	Bacilli	Lactobacillales	Enterococcaceae	Unclassified																	-0.23682	0.0476727
New.CleanUp.ReferenceOTU150841	Bacteria	Firmicutes	Bacilli	Lactobacillales	Enterococcaceae	Unclassified	3.14032	0.0431491																							-4.28027	0.000447852
New.CleanUp.ReferenceOTU177374	Bacteria	Firmicutes	Bacilli	Lactobacillales	Enterococcaceae	Unclassified					1.8952	0.0260834
New.CleanUp.ReferenceOTU190036	Bacteria	Firmicutes	Bacilli	Lactobacillales	Enterococcaceae	Unclassified					-2.20012	0.0398898													2.56993	0.0151108					-2.54752	0.00131422
New.CleanUp.ReferenceOTU192928	Bacteria	Firmicutes	Bacilli	Lactobacillales	Enterococcaceae	Unclassified																													1.66087	0.0175062
New.CleanUp.ReferenceOTU26354	Bacteria	Firmicutes	Bacilli	Lactobacillales	Enterococcaceae	Unclassified																			-3.66537	2.12618e-23			3.85006	3.14641e-19
New.CleanUp.ReferenceOTU30802	Bacteria	Firmicutes	Bacilli	Lactobacillales	Enterococcaceae	Unclassified																																			0.105739	0.016788
New.CleanUp.ReferenceOTU41721	Bacteria	Firmicutes	Bacilli	Lactobacillales	Enterococcaceae	Unclassified																													2.88623	0.00641642
New.CleanUp.ReferenceOTU71709	Bacteria	Firmicutes	Bacilli	Lactobacillales	Enterococcaceae	Unclassified							3.42211	4.6403e-05													3.0897	4.58086e-06	3.82624	0.000734548	3.22472	9.77764e-06	0.147802	3.11839e-06
New.ReferenceOTU1136	Bacteria	Firmicutes	Bacilli	Lactobacillales	Enterococcaceae	Unclassified									-2.61261	0.0214996
New.ReferenceOTU1192	Bacteria	Firmicutes	Bacilli	Lactobacillales	Enterococcaceae	Unclassified															0.0992947	0.0324479	0.0976993	0.0349171
New.ReferenceOTU1400	Bacteria	Firmicutes	Bacilli	Lactobacillales	Enterococcaceae	Unclassified																									-1.92579	0.0489502
New.ReferenceOTU1430	Bacteria	Firmicutes	Bacilli	Lactobacillales	Enterococcaceae	Unclassified			-6.11073	0.000473644																					-5.96568	0.000659117									-0.142957	0.02602	-0.909203	2.42827e-07
New.ReferenceOTU404	Bacteria	Firmicutes	Bacilli	Lactobacillales	Enterococcaceae	Unclassified									-3.00943	5.34008e-05																									-0.0323152	0.047214
New.ReferenceOTU527	Bacteria	Firmicutes	Bacilli	Lactobacillales	Enterococcaceae	Unclassified							-2.19055	0.00874827											2.35948	0.0141106					-2.07396	0.00628649
New.ReferenceOTU831	Bacteria	Firmicutes	Bacilli	Lactobacillales	Enterococcaceae	Unclassified															0.0903692	0.0467948					-2.36348	0.0327521			-2.03825	0.0293529	-0.0485738	0.0220936
107854	Bacteria	Firmicutes	Bacilli	Lactobacillales	Lactobacillaceae	Lactobacillus																															-2.18751	0.00239335
1147868	Bacteria	Firmicutes	Bacilli	Lactobacillales	Lactobacillaceae	Lactobacillus			-4.44863	0.0356557																	-4.11506	6.77747e-09			-3.98975	0.0133858	-0.0939021	0.00242204
130468	Bacteria	Firmicutes	Bacilli	Lactobacillales	Lactobacillaceae	Lactobacillus																																			-0.79209	0.0275649
130864	Bacteria	Firmicutes	Bacilli	Lactobacillales	Lactobacillaceae	Lactobacillus																																			-0.792102	2.65974e-09
131921	Bacteria	Firmicutes	Bacilli	Lactobacillales	Lactobacillaceae	Lactobacillus					3.65187	1.20345e-22																			4.43928	0.0349723									-0.168581	0.0166652
132829	Bacteria	Firmicutes	Bacilli	Lactobacillales	Lactobacillaceae	Lactobacillus															0.146276	0.003427	0.0884022	0.000695522
133065	Bacteria	Firmicutes	Bacilli	Lactobacillales	Lactobacillaceae	Lactobacillus													1.98661	0.0216224													-0.103982	0.00087041							-0.100354	0.000351279
133892	Bacteria	Firmicutes	Bacilli	Lactobacillales	Lactobacillaceae	Lactobacillus			-4.81411	0.000220969
134726	Bacteria	Firmicutes	Bacilli	Lactobacillales	Lactobacillaceae	Lactobacillus							-6.03456	0.000137709	-8.08008	5.04468e-07	-6.20281	4.46489e-05	2.10095	7.82851e-05							8.29971	0.000107805	-6.89129	0.0309867	6.34997	1.09466e-06			-6.27177	0.000610341	-5.82972	0.00221477	-8.06248	0.00101199	-0.141911	9.00536e-05	-6.39196	2.58622e-05
135956	Bacteria	Firmicutes	Bacilli	Lactobacillales	Lactobacillaceae	Lactobacillus			-3.68629	0.00221372			-3.98241	0.0100942													-4.13806	3.78454e-06			-3.91183	0.000787047	-0.0823037	0.0357376
137043	Bacteria	Firmicutes	Bacilli	Lactobacillales	Lactobacillaceae	Lactobacillus																	26.0456	2.74113e-12
15129	Bacteria	Firmicutes	Bacilli	Lactobacillales	Lactobacillaceae	Lactobacillus			-1.59586	0.0240549
15202	Bacteria	Firmicutes	Bacilli	Lactobacillales	Lactobacillaceae	Lactobacillus	2.11484	0.0364833																			-4.83196	5.30572e-05			-3.96583	0.00133917	-0.11623	0.0069043
192832	Bacteria	Firmicutes	Bacilli	Lactobacillales	Lactobacillaceae	Lactobacillus									1.15893	0.0157001
250395	Bacteria	Firmicutes	Bacilli	Lactobacillales	Lactobacillaceae	Lactobacillus													-1.68202	0.000160822	-0.340999	6.45767e-05																			0.15782	0.00435706	5.90154	0.000626925
26608	Bacteria	Firmicutes	Bacilli	Lactobacillales	Lactobacillaceae	Lactobacillus			-2.42366	0.0261791																									2.59919	0.00448656
269125	Bacteria	Firmicutes	Bacilli	Lactobacillales	Lactobacillaceae	Lactobacillus																					-5.00911	0.00148312			-4.61997	0.0257543	-0.16703	0.0107724							0.0853395	0.00455915	3.24708	0.0302033
288521	Bacteria	Firmicutes	Bacilli	Lactobacillales	Lactobacillaceae	Lactobacillus	8.06036	0.0016175	-7.32863	9.4524e-05	-7.42898	6.24842e-05	-7.88869	0.00395371							0.657567	0.0218237	0.612119	0.0176898	7.88855	0.00345292
288784	Bacteria	Firmicutes	Bacilli	Lactobacillales	Lactobacillaceae	Lactobacillus							-4.4406	0.0310859					2.19299	8.28158e-06			-0.195527	4.95149e-23							4.84447	0.00890609	-0.0839748	0.0286326							-0.0651437	0.0333692
292057	Bacteria	Firmicutes	Bacilli	Lactobacillales	Lactobacillaceae	Lactobacillus			-4.37218	0.00597859																	-4.64394	0.0140615			-3.91915	0.0172251	-0.0947593	0.00900471
308249	Bacteria	Firmicutes	Bacilli	Lactobacillales	Lactobacillaceae	Lactobacillus																																	3.21646	0.0086818
315189	Bacteria	Firmicutes	Bacilli	Lactobacillales	Lactobacillaceae	Lactobacillus																									-1.77162	0.000284307
3200278	Bacteria	Firmicutes	Bacilli	Lactobacillales	Lactobacillaceae	Lactobacillus																					-3.15593	0.000135486					-0.0717702	0.0254797
324888	Bacteria	Firmicutes	Bacilli	Lactobacillales	Lactobacillaceae	Lactobacillus	3.18197	0.00191204					-2.79477	0.0165816											3.18317	0.00314706																	-2.47208	0.0485649
338845	Bacteria	Firmicutes	Bacilli	Lactobacillales	Lactobacillaceae	Lactobacillus							-3.17237	0.0386125
340960	Bacteria	Firmicutes	Bacilli	Lactobacillales	Lactobacillaceae	Lactobacillus	6.03349	0.000250943	-5.2488	0.000200762			-5.86257	0.000977092											6.5563	0.000285924	6.04881	0.00880916															-4.13355	0.043616
344703	Bacteria	Firmicutes	Bacilli	Lactobacillales	Lactobacillaceae	Lactobacillus							-2.80122	0.0362079
354913	Bacteria	Firmicutes	Bacilli	Lactobacillales	Lactobacillaceae	Lactobacillus									2.50568	0.0126301																			2.63973	0.0160004					0.0847846	0.000341993
354971	Bacteria	Firmicutes	Bacilli	Lactobacillales	Lactobacillaceae	Lactobacillus	5.43282	0.0269177	-4.37144	0.00965083																																	-3.42408	0.0414526
4300206	Bacteria	Firmicutes	Bacilli	Lactobacillales	Lactobacillaceae	Lactobacillus																																			-0.567131	0.00861583	2.59274	0.00942176
4315658	Bacteria	Firmicutes	Bacilli	Lactobacillales	Lactobacillaceae	Lactobacillus																							-6.7891	0.000162322
4354103	Bacteria	Firmicutes	Bacilli	Lactobacillales	Lactobacillaceae	Lactobacillus																					2.53617	0.0244077
4397402	Bacteria	Firmicutes	Bacilli	Lactobacillales	Lactobacillaceae	Lactobacillus							-2.18349	0.0455121
4428313	Bacteria	Firmicutes	Bacilli	Lactobacillales	Lactobacillaceae	Lactobacillus	1.96674	0.0320014					-2.17524	0.0161764											1.99085	0.0355809	2.85381	0.00258573
4429559	Bacteria	Firmicutes	Bacilli	Lactobacillales	Lactobacillaceae	Lactobacillus									3.27149	2.70058e-07
4463108	Bacteria	Firmicutes	Bacilli	Lactobacillales	Lactobacillaceae	Lactobacillus	6.25003	0.00168998	-7.83884	1.44698e-07	-6.48646	0.0012089	-6.78983	0.000748351	-6.5122	0.00132514	-6.863	0.00039632	-2.04923	0.00976509					6.12587	0.0035488	-9.23162	9.2796e-15			-7.93409	1.19501e-07	-0.105814	7.01683e-06	-6.25778	0.0115868	-6.23325	0.0120717			0.206699	3.85323e-07	7.72462	2.47743e-07
4480189	Bacteria	Firmicutes	Bacilli	Lactobacillales	Lactobacillaceae	Lactobacillus	3.24123	3.51824e-08			-2.56052	0.000220547					2.14983	0.00119677							3.01179	1.79408e-06	3.05236	8.5617e-05	-2.98965	0.0168258	3.18004	2.93927e-09	0.0816344	4.77574e-05									-3.41324	2.01877e-08
47365	Bacteria	Firmicutes	Bacilli	Lactobacillales	Lactobacillaceae	Lactobacillus																					2.32371	0.00201938
533133	Bacteria	Firmicutes	Bacilli	Lactobacillales	Lactobacillaceae	Lactobacillus																			2.89836	0.0427566	2.67122	0.00491379
539647	Bacteria	Firmicutes	Bacilli	Lactobacillales	Lactobacillaceae	Lactobacillus	2.60901	0.0139445					-2.81952	0.00855832											2.62918	0.0176383	2.80875	0.0262438
549756	Bacteria	Firmicutes	Bacilli	Lactobacillales	Lactobacillaceae	Lactobacillus	2.34493	0.00694119																	2.35221	0.0140922	4.32112	0.0243381															-2.29505	0.00043566
573214	Bacteria	Firmicutes	Bacilli	Lactobacillales	Lactobacillaceae	Lactobacillus			3.92405	0.00389925
582884	Bacteria	Firmicutes	Bacilli	Lactobacillales	Lactobacillaceae	Lactobacillus									2.17236	2.87921e-14	2.17234	4.79228e-14	-0.724706	3.36618e-14	0.338724	1.08898e-13									-2.17233	4.06523e-14			2.17236	6.1854e-14
586093	Bacteria	Firmicutes	Bacilli	Lactobacillales	Lactobacillaceae	Lactobacillus													1.97957	8.84876e-05													-0.126466	0.00178439							-0.131477	0.00446811
590168	Bacteria	Firmicutes	Bacilli	Lactobacillales	Lactobacillaceae	Lactobacillus																																					-5.2941	0.0129655
593376	Bacteria	Firmicutes	Bacilli	Lactobacillales	Lactobacillaceae	Lactobacillus													0.1271	0.00072377
73609	Bacteria	Firmicutes	Bacilli	Lactobacillales	Lactobacillaceae	Lactobacillus																					5.99012	0.00408393			5.13483	6.01702e-06
751643	Bacteria	Firmicutes	Bacilli	Lactobacillales	Lactobacillaceae	Lactobacillus																																			0.0316533	2.99027e-20
851733	Bacteria	Firmicutes	Bacilli	Lactobacillales	Lactobacillaceae	Lactobacillus	4.46566	7.87924e-06	-4.50805	5.2942e-07			-6.37243	2.28032e-11											6.20976	4.96399e-11	5.05889	3.18935e-05									-4.10013	0.00131984	-3.73686	0.0266582			-2.98904	0.0211643
New.CleanUp.ReferenceOTU10232	Bacteria	Firmicutes	Bacilli	Lactobacillales	Lactobacillaceae	Lactobacillus									1.30414	0.000249755															-1.30412	0.000248207
New.CleanUp.ReferenceOTU104274	Bacteria	Firmicutes	Bacilli	Lactobacillales	Lactobacillaceae	Lactobacillus									2.48248	0.0205302																			2.61184	0.0068889
New.CleanUp.ReferenceOTU105346	Bacteria	Firmicutes	Bacilli	Lactobacillales	Lactobacillaceae	Lactobacillus																																			0.0316523	0.000830321
New.CleanUp.ReferenceOTU115628	Bacteria	Firmicutes	Bacilli	Lactobacillales	Lactobacillaceae	Lactobacillus															-0.568932	0.0288388	-0.399767	0.0123515
New.CleanUp.ReferenceOTU116854	Bacteria	Firmicutes	Bacilli	Lactobacillales	Lactobacillaceae	Lactobacillus									1.78773	0.0414042					-0.417392	0.0415713	-0.415161	0.00615126																	0.372188	0.0294602
New.CleanUp.ReferenceOTU117480	Bacteria	Firmicutes	Bacilli	Lactobacillales	Lactobacillaceae	Lactobacillus															-0.568932	0.0130884	-0.399767	0.00462468
New.CleanUp.ReferenceOTU117968	Bacteria	Firmicutes	Bacilli	Lactobacillales	Lactobacillaceae	Lactobacillus			-3.66287	0.0154659																															0.288382	2.65974e-09
New.CleanUp.ReferenceOTU1259	Bacteria	Firmicutes	Bacilli	Lactobacillales	Lactobacillaceae	Lactobacillus															-0.154334	0.00154457																			0.0851606	0.00433184
New.CleanUp.ReferenceOTU12888	Bacteria	Firmicutes	Bacilli	Lactobacillales	Lactobacillaceae	Lactobacillus			-3.62448	0.0384599																	-3.9424	3.92939e-07			-3.25749	0.0230675	-0.119504	1.2236e-05
New.CleanUp.ReferenceOTU132744	Bacteria	Firmicutes	Bacilli	Lactobacillales	Lactobacillaceae	Lactobacillus			-5.59856	0.00389725
New.CleanUp.ReferenceOTU133461	Bacteria	Firmicutes	Bacilli	Lactobacillales	Lactobacillaceae	Lactobacillus			3.78849	0.00181169																	3.44229	0.00331089
New.CleanUp.ReferenceOTU13447	Bacteria	Firmicutes	Bacilli	Lactobacillales	Lactobacillaceae	Lactobacillus			-5.61668	0.0111768																	-5.60999	9.75661e-09			-4.99218	0.000884325	-0.167207	0.000102646
New.CleanUp.ReferenceOTU136464	Bacteria	Firmicutes	Bacilli	Lactobacillales	Lactobacillaceae	Lactobacillus			-5.09968	0.00916016	-2.78068	0.0262573															-5.96357	0.000573358			-4.96651	0.00996266	-0.239891	0.00668821							0.0691618	0.00878149
New.CleanUp.ReferenceOTU140657	Bacteria	Firmicutes	Bacilli	Lactobacillales	Lactobacillaceae	Lactobacillus	2.07924	0.0269474			-2.07874	0.0282064			-2.07821	0.0235491							-0.120079	9.69331e-12	2.07839	0.0261097									-2.07685	0.0303627	-2.07685	0.0333391	-2.07534	0.0407231
New.CleanUp.ReferenceOTU143155	Bacteria	Firmicutes	Bacilli	Lactobacillales	Lactobacillaceae	Lactobacillus					-3.7405	0.00103438															3.54107	0.0272283													0.11855	0.0197896
New.CleanUp.ReferenceOTU145640	Bacteria	Firmicutes	Bacilli	Lactobacillales	Lactobacillaceae	Lactobacillus	1.79672	0.00815944			-1.7964	0.0087543							0.606518	0.00901964					1.79611	0.00759905															-0.474861	0.00283143
New.CleanUp.ReferenceOTU148477	Bacteria	Firmicutes	Bacilli	Lactobacillales	Lactobacillaceae	Lactobacillus			-1.89248	0.0487108					1.96105	0.0483264																									0.0811629	0.0299807
New.CleanUp.ReferenceOTU149787	Bacteria	Firmicutes	Bacilli	Lactobacillales	Lactobacillaceae	Lactobacillus									1.34198	0.0489144
New.CleanUp.ReferenceOTU150667	Bacteria	Firmicutes	Bacilli	Lactobacillales	Lactobacillaceae	Lactobacillus									-1.7612	0.0296674	1.77591	0.041473	-0.939851	0.0254239	0.148652	0.0187102	0.150451	0.0212978									0.111389	0.0137707							0.10897	0.0244999	-1.76211	0.0367542
New.CleanUp.ReferenceOTU154082	Bacteria	Firmicutes	Bacilli	Lactobacillales	Lactobacillaceae	Lactobacillus			-4.18953	0.000200762									-1.6451	0.00014366															4.56806	0.000343893					0.196235	0.00016272
New.CleanUp.ReferenceOTU157095	Bacteria	Firmicutes	Bacilli	Lactobacillales	Lactobacillaceae	Lactobacillus													-0.894391	0.0116653	-0.182779	0.00631522																			0.0805347	0.0218243
New.CleanUp.ReferenceOTU159764	Bacteria	Firmicutes	Bacilli	Lactobacillales	Lactobacillaceae	Lactobacillus									-3.43339	0.0495097			-3.50002	0.039281	-0.46798	0.025977					-4.54682	0.027187			-3.7988	0.0375389											4.11074	0.0463493
New.CleanUp.ReferenceOTU161820	Bacteria	Firmicutes	Bacilli	Lactobacillales	Lactobacillaceae	Lactobacillus																							3.53432	0.0265497
New.CleanUp.ReferenceOTU162713	Bacteria	Firmicutes	Bacilli	Lactobacillales	Lactobacillaceae	Lactobacillus															-0.163453	7.97484e-08																			0.0814252	2.38829e-07
New.CleanUp.ReferenceOTU163935	Bacteria	Firmicutes	Bacilli	Lactobacillales	Lactobacillaceae	Lactobacillus			2.76459	2.05313e-06															-2.84946	5.93065e-06
New.CleanUp.ReferenceOTU16923	Bacteria	Firmicutes	Bacilli	Lactobacillales	Lactobacillaceae	Lactobacillus																	29.0369	1.61286e-07
New.CleanUp.ReferenceOTU171434	Bacteria	Firmicutes	Bacilli	Lactobacillales	Lactobacillaceae	Lactobacillus															0.326772	0.00585037	0.408955	0.0086195									-0.0753368	0.0415543
New.CleanUp.ReferenceOTU173251	Bacteria	Firmicutes	Bacilli	Lactobacillales	Lactobacillaceae	Lactobacillus																	0.110506	0.00270982
New.CleanUp.ReferenceOTU184542	Bacteria	Firmicutes	Bacilli	Lactobacillales	Lactobacillaceae	Lactobacillus															0.619045	0.0308567	0.732293	0.0347005
New.CleanUp.ReferenceOTU19902	Bacteria	Firmicutes	Bacilli	Lactobacillales	Lactobacillaceae	Lactobacillus																											-0.0889748	0.0288507
New.CleanUp.ReferenceOTU1992	Bacteria	Firmicutes	Bacilli	Lactobacillales	Lactobacillaceae	Lactobacillus																																			0.0316526	9.44495e-07
New.CleanUp.ReferenceOTU27046	Bacteria	Firmicutes	Bacilli	Lactobacillales	Lactobacillaceae	Lactobacillus																																					2.63011	0.0302033
New.CleanUp.ReferenceOTU28580	Bacteria	Firmicutes	Bacilli	Lactobacillales	Lactobacillaceae	Lactobacillus	-2.0319	0.00884237			2.04043	0.00973051									0.18227	0.0112908	0.112139	0.0091682	-2.04711	0.00906201											2.07735	0.0134643	2.11236	0.0205412			2.04115	0.0105348
New.CleanUp.ReferenceOTU38157	Bacteria	Firmicutes	Bacilli	Lactobacillales	Lactobacillaceae	Lactobacillus			1.86735	0.0243325													-0.404179	0.0139044
New.CleanUp.ReferenceOTU4278	Bacteria	Firmicutes	Bacilli	Lactobacillales	Lactobacillaceae	Lactobacillus											-1.67917	0.0437565	0.616627	0.0471156																					-0.077287	0.0335192
New.CleanUp.ReferenceOTU44464	Bacteria	Firmicutes	Bacilli	Lactobacillales	Lactobacillaceae	Lactobacillus											2.9352	0.0411275															0.079761	0.0171153
New.CleanUp.ReferenceOTU48191	Bacteria	Firmicutes	Bacilli	Lactobacillales	Lactobacillaceae	Lactobacillus			-3.92731	0.0455235					4.22679	0.0324074	4.13059	0.0437565			0.462921	0.0288388	0.739661	0.0265765							-3.84135	0.0345982			4.45319	0.0319855
New.CleanUp.ReferenceOTU48411	Bacteria	Firmicutes	Bacilli	Lactobacillales	Lactobacillaceae	Lactobacillus	2.84298	0.033603	-4.57348	0.0374753																	-4.07552	0.000919346			-3.91392	0.0123591	-0.106815	0.00900471
New.CleanUp.ReferenceOTU54764	Bacteria	Firmicutes	Bacilli	Lactobacillales	Lactobacillaceae	Lactobacillus															0.15683	9.84501e-06	0.110506	0.00421959
New.CleanUp.ReferenceOTU61106	Bacteria	Firmicutes	Bacilli	Lactobacillales	Lactobacillaceae	Lactobacillus																																			-0.79209	0.0275649
New.CleanUp.ReferenceOTU64768	Bacteria	Firmicutes	Bacilli	Lactobacillales	Lactobacillaceae	Lactobacillus	3.62469	0.00740003																	3.10729	0.0127754
New.CleanUp.ReferenceOTU67523	Bacteria	Firmicutes	Bacilli	Lactobacillales	Lactobacillaceae	Lactobacillus	-1.22058	0.0127596			1.22074	0.0133865			1.22084	0.0110518					0.0764166	0.0157831	0.0648998	0.00379435	-1.22087	0.0124182	-4.76506	0.00334658					-0.17879	0.0254797	1.22144	0.0158143	1.22134	0.016201	1.22184	0.0208225
New.CleanUp.ReferenceOTU70411	Bacteria	Firmicutes	Bacilli	Lactobacillales	Lactobacillaceae	Lactobacillus																					-4.56305	0.00520803			-3.53884	0.0492019
New.CleanUp.ReferenceOTU75213	Bacteria	Firmicutes	Bacilli	Lactobacillales	Lactobacillaceae	Lactobacillus			-4.0968	0.0468779																	-4.02109	4.93215e-05			-3.4111	0.016252	-0.104825	0.0028844
New.CleanUp.ReferenceOTU8280	Bacteria	Firmicutes	Bacilli	Lactobacillales	Lactobacillaceae	Lactobacillus																									-2.49964	0.0160011
New.CleanUp.ReferenceOTU83078	Bacteria	Firmicutes	Bacilli	Lactobacillales	Lactobacillaceae	Lactobacillus			-5.11192	8.1825e-05																															0.140528	0.0260007
New.CleanUp.ReferenceOTU85764	Bacteria	Firmicutes	Bacilli	Lactobacillales	Lactobacillaceae	Lactobacillus																	-25.2874	0																	-0.128746	0.0315847
New.CleanUp.ReferenceOTU8624	Bacteria	Firmicutes	Bacilli	Lactobacillales	Lactobacillaceae	Lactobacillus													-0.928102	0.00786978	-0.189844	0.00388734																			0.083094	0.0153758	3.0472	0.0426723
New.CleanUp.ReferenceOTU95649	Bacteria	Firmicutes	Bacilli	Lactobacillales	Lactobacillaceae	Lactobacillus															0.15683	6.96452e-08
New.CleanUp.ReferenceOTU99783	Bacteria	Firmicutes	Bacilli	Lactobacillales	Lactobacillaceae	Lactobacillus	2.20389	0.0367124
New.ReferenceOTU1000	Bacteria	Firmicutes	Bacilli	Lactobacillales	Lactobacillaceae	Lactobacillus	2.84911	0.0156299	-2.66627	0.0133067															2.81212	0.0261395
New.ReferenceOTU1231	Bacteria	Firmicutes	Bacilli	Lactobacillales	Lactobacillaceae	Lactobacillus																									-5.033	0.0151577									0.233205	0.0273837
New.ReferenceOTU1306	Bacteria	Firmicutes	Bacilli	Lactobacillales	Lactobacillaceae	Lactobacillus	2.18882	0.0417912					-2.27666	0.0393814											2.30621	0.0365108	2.90729	0.00142038
New.ReferenceOTU1313	Bacteria	Firmicutes	Bacilli	Lactobacillales	Lactobacillaceae	Lactobacillus			-4.93739	7.27644e-05	-2.75799	3.20883e-06	-5.16981	0.0287732			-5.24447	0.0255052									-5.61508	5.64182e-06			-4.84816	6.21262e-05
New.ReferenceOTU198	Bacteria	Firmicutes	Bacilli	Lactobacillales	Lactobacillaceae	Lactobacillus											2.57997	0.0345604	-0.841737	0.0192533																	-2.28824	0.0342695	-2.25614	0.0415313	0.133799	0.0139633
New.ReferenceOTU24	Bacteria	Firmicutes	Bacilli	Lactobacillales	Lactobacillaceae	Lactobacillus	2.87585	0.0301292																	3.37939	0.0346504
New.ReferenceOTU592	Bacteria	Firmicutes	Bacilli	Lactobacillales	Lactobacillaceae	Lactobacillus																									2.70282	0.0361987
New.ReferenceOTU68	Bacteria	Firmicutes	Bacilli	Lactobacillales	Lactobacillaceae	Lactobacillus			-5.89226	0.00233014			-5.02643	0.0362079			-5.10134	0.0339615									-5.48813	1.62481e-05			-4.72011	0.000162755	-0.118891	0.000917942
New.ReferenceOTU90	Bacteria	Firmicutes	Bacilli	Lactobacillales	Lactobacillaceae	Lactobacillus													-0.494299	2.90227e-28	-0.0508647	1.9329e-09																			1.53069	7.37453e-37
4389033	Bacteria	Firmicutes	Bacilli	Lactobacillales	Lactobacillaceae	Unclassified									-2.35826	0.0146139																	0.201029	0.0044425
837779	Bacteria	Firmicutes	Bacilli	Lactobacillales	Leuconostocaceae	Fructobacillus					-5.25516	0.000340807			3.89047	8.1334e-15															-3.87474	2.38648e-15	-1.92716	1.49059e-17
1108007	Bacteria	Firmicutes	Bacilli	Lactobacillales	Leuconostocaceae	Leuconostoc			-6.49574	0.000100851					-5.68815	0.00149883			-1.4189	8.70356e-06	0.644939	0.0494031																			-0.0166909	4.74402e-05
4365141	Bacteria	Firmicutes	Bacilli	Lactobacillales	Leuconostocaceae	Leuconostoc			-6.18445	0.00891533	-6.32376	0.00639898
565537	Bacteria	Firmicutes	Bacilli	Lactobacillales	Leuconostocaceae	Leuconostoc													1.96012	0.000160612															2.75705	0.00107228
New.CleanUp.ReferenceOTU112562	Bacteria	Firmicutes	Bacilli	Lactobacillales	Leuconostocaceae	Leuconostoc																											-0.092053	7.22377e-09	2.38038	4.38022e-08
New.CleanUp.ReferenceOTU129914	Bacteria	Firmicutes	Bacilli	Lactobacillales	Leuconostocaceae	Leuconostoc													0.741592	0.0102544													-0.088975	0.00545401
New.ReferenceOTU303	Bacteria	Firmicutes	Bacilli	Lactobacillales	Leuconostocaceae	Weissella																											-0.0889751	0.000551688
299879	Bacteria	Firmicutes	Bacilli	Lactobacillales	Leuconostocaceae	Unclassified																											-0.0889755	1.74107e-10
564704	Bacteria	Firmicutes	Bacilli	Lactobacillales	Leuconostocaceae	Unclassified																											-0.088976	6.35034e-24
64384	Bacteria	Firmicutes	Bacilli	Lactobacillales	Leuconostocaceae	Unclassified			-8.3841	0.00163767									3.0289	0.000978783											-8.2843	0.00157081	-0.35381	2.6668e-08	9.06954	7.57006e-28							-6.93871	7.87133e-20
663969	Bacteria	Firmicutes	Bacilli	Lactobacillales	Leuconostocaceae	Unclassified													0.741605	1.18633e-28													-0.0889761	2.02123e-30
839282	Bacteria	Firmicutes	Bacilli	Lactobacillales	Leuconostocaceae	Unclassified													0.741603	1.0228e-23													-0.088976	3.49289e-25
New.ReferenceOTU688	Bacteria	Firmicutes	Bacilli	Lactobacillales	Leuconostocaceae	Unclassified																											-0.0889757	1.17086e-15
New.ReferenceOTU879	Bacteria	Firmicutes	Bacilli	Lactobacillales	Leuconostocaceae	Unclassified																											-0.0889759	2.99816e-20							-0.0183114	0.0496518
1100972	Bacteria	Firmicutes	Bacilli	Lactobacillales	Streptococcaceae	Lactococcus					-4.94965	6.27492e-10	-6.03574	3.64945e-18	-4.78976	6.91071e-11	-5.78612	1.40064e-17											-6.97214	1.11562e-08
294254	Bacteria	Firmicutes	Bacilli	Lactobacillales	Streptococcaceae	Lactococcus			-5.25547	5.01816e-64	-5.25582	1.01595e-63																			5.25577	5.10751e-64									1.75424	7.95637e-49
325650	Bacteria	Firmicutes	Bacilli	Lactobacillales	Streptococcaceae	Lactococcus																											0.0445058	1.19159e-18
335256	Bacteria	Firmicutes	Bacilli	Lactobacillales	Streptococcaceae	Lactococcus			-4.57791	0.0109623	-4.15657	0.0111843									-2.89755	0.00268002	-1.47845	0.00663162							4.34359	0.00842648	0.167244	0.0169816							1.29953	0.00317783
4468805	Bacteria	Firmicutes	Bacilli	Lactobacillales	Streptococcaceae	Lactococcus					-4.59937	0.0194145	-5.1535	0.00749531	-4.71144	0.0126301	-5.95155	0.00373896
544419	Bacteria	Firmicutes	Bacilli	Lactobacillales	Streptococcaceae	Lactococcus					-4.69857	0.000379104	-5.32953	2.53032e-06	-4.71699	4.61468e-05	-5.14479	2.94453e-06											-5.61148	0.0179763
637409	Bacteria	Firmicutes	Bacilli	Lactobacillales	Streptococcaceae	Lactococcus													-2.14427	0.0116427							-2.47339	0.0407151							2.42035	0.0418912
New.CleanUp.ReferenceOTU101274	Bacteria	Firmicutes	Bacilli	Lactobacillales	Streptococcaceae	Lactococcus	5.04826	0.00157987																	4.96588	0.00147493											1.43213	8.82453e-18	6.6889	1.46635e-05	0.204537	0.012925	-4.99813	0.00184598
New.CleanUp.ReferenceOTU122917	Bacteria	Firmicutes	Bacilli	Lactobacillales	Streptococcaceae	Lactococcus	-2.94724	0.00602526	2.77551	0.00294695															-2.99004	0.00661371
New.CleanUp.ReferenceOTU127096	Bacteria	Firmicutes	Bacilli	Lactobacillales	Streptococcaceae	Lactococcus																																	4.62739	0.0136623	0.288227	0.0311493
New.CleanUp.ReferenceOTU127540	Bacteria	Firmicutes	Bacilli	Lactobacillales	Streptococcaceae	Lactococcus															-0.514602	1.03892e-07	-0.385714	3.81201e-10									0.0445051	4.97395e-06
New.CleanUp.ReferenceOTU184392	Bacteria	Firmicutes	Bacilli	Lactobacillales	Streptococcaceae	Lactococcus													-1.75109	0.00849524			-0.408463	0.00859396			-1.68211	0.0354893							1.67847	0.0362171			4.51821	0.0220922
New.CleanUp.ReferenceOTU189228	Bacteria	Firmicutes	Bacilli	Lactobacillales	Streptococcaceae	Lactococcus																	-0.385708	0.00590678
New.CleanUp.ReferenceOTU48653	Bacteria	Firmicutes	Bacilli	Lactobacillales	Streptococcaceae	Lactococcus			-3.30896	0.00909601											-1.02361	0.000350376	-0.474768	0.00103535
New.CleanUp.ReferenceOTU62827	Bacteria	Firmicutes	Bacilli	Lactobacillales	Streptococcaceae	Lactococcus																															1.93248	1.2952e-08	1.93282	1.53725e-08
New.ReferenceOTU1030	Bacteria	Firmicutes	Bacilli	Lactobacillales	Streptococcaceae	Lactococcus															0.524058	0.0186084
New.ReferenceOTU1044	Bacteria	Firmicutes	Bacilli	Lactobacillales	Streptococcaceae	Lactococcus	4.65978	0.0320014											-2.23657	0.00106394																			4.66344	0.0164373	0.212078	3.66458e-05	-5.25412	0.0328317
New.ReferenceOTU162	Bacteria	Firmicutes	Bacilli	Lactobacillales	Streptococcaceae	Lactococcus									-5.17521	0.00326102			-2.35263	1.66102e-64			-0.36878	9.18958e-12									-0.0815767	5.14901e-49									-5.20904	0.00459061
New.ReferenceOTU172	Bacteria	Firmicutes	Bacilli	Lactobacillales	Streptococcaceae	Lactococcus					-4.10029	0.0497728																									-2.39306	0.0280016
New.ReferenceOTU918	Bacteria	Firmicutes	Bacilli	Lactobacillales	Streptococcaceae	Lactococcus			2.8971	0.022115																					2.92987	0.0163424	0.0540683	3.59437e-14
New.ReferenceOTU954	Bacteria	Firmicutes	Bacilli	Lactobacillales	Streptococcaceae	Lactococcus							-4.91624	0.040459	-4.88144	0.0424114	-5.01807	0.0339615
1048420	Bacteria	Firmicutes	Bacilli	Lactobacillales	Streptococcaceae	Streptococcus															-0.160486	0.0318079	-0.148249	0.00255257
1059655	Bacteria	Firmicutes	Bacilli	Lactobacillales	Streptococcaceae	Streptococcus			3.68673	0.00177427	-3.18033	0.0437547																							-3.77644	0.028157
1061772	Bacteria	Firmicutes	Bacilli	Lactobacillales	Streptococcaceae	Streptococcus															-0.096033	0.0042436	-0.0952813	0.00953726
1076969	Bacteria	Firmicutes	Bacilli	Lactobacillales	Streptococcaceae	Streptococcus	5.16877	0.00229993	-4.49655	0.00132202			-4.71035	0.010311	-5.37022	0.00338454									4.99766	0.00584537					-4.49688	0.00113049			-5.06702	0.0233161
1079708	Bacteria	Firmicutes	Bacilli	Lactobacillales	Streptococcaceae	Streptococcus	-1.35362	0.0319687											-0.518234	0.018666	-0.117312	0.00817872	-0.106241	0.0191455
110438	Bacteria	Firmicutes	Bacilli	Lactobacillales	Streptococcaceae	Streptococcus					2.66055	0.028961
1935279	Bacteria	Firmicutes	Bacilli	Lactobacillales	Streptococcaceae	Streptococcus																							2.9781	0.000292839			0.0775289	0.0014185
217734	Bacteria	Firmicutes	Bacilli	Lactobacillales	Streptococcaceae	Streptococcus	-4.08608	0.0408003					4.20183	0.0362079					-1.83938	0.0355928	-0.627911	0.027327	-0.658467	0.0254245	-4.20116	0.0368577
237444	Bacteria	Firmicutes	Bacilli	Lactobacillales	Streptococcaceae	Streptococcus	4.64547	2.55378e-08	3.93454	4.72936e-06											0.226962	0.0197656			4.50522	3.01469e-07	3.5978	0.00214628	-4.71741	0.00248401			0.101767	0.0234733			-3.36509	0.00391711	-3.69221	0.00688871
287813	Bacteria	Firmicutes	Bacilli	Lactobacillales	Streptococcaceae	Streptococcus					2.24181	0.000193375			-2.92419	0.0139304															2.18459	0.000308815	0.0726467	0.0390294
289925	Bacteria	Firmicutes	Bacilli	Lactobacillales	Streptococcaceae	Streptococcus					3.00563	0.011627	1.41976	0.0052676																													2.38731	0.0360196
292424	Bacteria	Firmicutes	Bacilli	Lactobacillales	Streptococcaceae	Streptococcus																																					4.10569	0.00380835
294794	Bacteria	Firmicutes	Bacilli	Lactobacillales	Streptococcaceae	Streptococcus					2.253	0.0107265			-3.34498	0.031143																											1.90519	0.0461595
300658	Bacteria	Firmicutes	Bacilli	Lactobacillales	Streptococcaceae	Streptococcus					2.14473	0.0203563																															2.16804	0.00218829
302880	Bacteria	Firmicutes	Bacilli	Lactobacillales	Streptococcaceae	Streptococcus																											0.0734824	0.00293743
303161	Bacteria	Firmicutes	Bacilli	Lactobacillales	Streptococcaceae	Streptococcus					4.06155	6.18972e-05							-1.62763	0.0477715																							4.292	0.00320995
309696	Bacteria	Firmicutes	Bacilli	Lactobacillales	Streptococcaceae	Streptococcus																																					1.82562	0.0333407
316587	Bacteria	Firmicutes	Bacilli	Lactobacillales	Streptococcaceae	Streptococcus																											-0.11204	0.0180753
3244896	Bacteria	Firmicutes	Bacilli	Lactobacillales	Streptococcaceae	Streptococcus					3.21821	0.000195388			-4.71335	1.18083e-10											3.12561	0.0024783							-5.27715	3.45642e-11			-5.10782	1.06018e-07	-0.0400432	0.00457825	3.86107	8.94647e-08
328458	Bacteria	Firmicutes	Bacilli	Lactobacillales	Streptococcaceae	Streptococcus											2.80699	0.00240029			-0.196018	0.0029406	-0.189236	0.00213625													2.93132	0.00442397
3384047	Bacteria	Firmicutes	Bacilli	Lactobacillales	Streptococcaceae	Streptococcus	-1.24567	0.0330957																	-1.25326	0.0377623													-1.76818	0.0205412	-0.0412134	0.0437912
3678349	Bacteria	Firmicutes	Bacilli	Lactobacillales	Streptococcaceae	Streptococcus											5.19746	0.00012449											6.873	0.00102878			0.315467	8.31907e-05							0.382914	0.0242702	5.6307	0.0209164
4301566	Bacteria	Firmicutes	Bacilli	Lactobacillales	Streptococcaceae	Streptococcus	-2.40131	0.0163835													-0.288255	0.0288388
4302049	Bacteria	Firmicutes	Bacilli	Lactobacillales	Streptococcaceae	Streptococcus	-1.60987	0.0387788											-0.609062	0.0279982	-0.101713	0.045685													-2.54167	0.0348278
4306048	Bacteria	Firmicutes	Bacilli	Lactobacillales	Streptococcaceae	Streptococcus	-1.6987	0.00123568	1.40424	0.019698			1.29839	0.0455121	1.47879	0.0121639	1.32915	0.0373787	-0.534543	0.00357289	-0.104873	0.000688293	-0.104462	0.00136912	-1.65267	0.00259488	2.0627	0.00477279			1.32569	0.0206238			-1.98619	0.00427379
4307484	Bacteria	Firmicutes	Bacilli	Lactobacillales	Streptococcaceae	Streptococcus	-1.76384	9.94855e-06	1.55186	0.000317098	1.38468	0.00936064	1.40858	0.00307709	1.38007	0.00337047	1.25596	0.0125317	-0.491342	0.00030215	-0.105647	2.01715e-05	-0.103903	6.63452e-05	-1.58092	0.000310832					1.34198	0.00229469			-1.862	0.000299542	-1.42345	0.014499
4309301	Bacteria	Firmicutes	Bacilli	Lactobacillales	Streptococcaceae	Streptococcus	-1.85834	3.86864e-08	1.56778	1.81282e-05	1.43209	0.00137476	1.48614	0.000167564	1.43633	0.000290544	1.3621	0.000776759	-0.537775	1.77429e-06	-0.109987	6.41342e-09	-0.113815	1.76206e-08	-1.72066	2.12794e-06	1.65578	0.000335403			1.46242	5.26453e-05			-1.80911	1.67338e-05	-1.35123	0.00587036	-1.44628	0.0129113
4321136	Bacteria	Firmicutes	Bacilli	Lactobacillales	Streptococcaceae	Streptococcus																																			0.0607915	4.76257e-07
4344207	Bacteria	Firmicutes	Bacilli	Lactobacillales	Streptococcaceae	Streptococcus			5.15876	5.6898e-05					-5.77652	2.39648e-05	4.94813	8.45049e-05	-2.00237	0.0245674	-0.41999	8.24793e-06	-0.362841	2.74054e-06			7.50217	1.66091e-05	6.96032	2.36432e-07	5.29596	1.10139e-05	0.171789	8.14438e-11			-6.16721	9.3644e-05	-5.76013	0.00450708	0.213921	0.0169782	5.67605	5.37103e-07
4373680	Bacteria	Firmicutes	Bacilli	Lactobacillales	Streptococcaceae	Streptococcus															0.109296	0.0118321	0.136656	0.000353459
4416763	Bacteria	Firmicutes	Bacilli	Lactobacillales	Streptococcaceae	Streptococcus											3.02663	0.0359587															0.205776	0.0113805									3.88936	0.0318099
4424239	Bacteria	Firmicutes	Bacilli	Lactobacillales	Streptococcaceae	Streptococcus																																			-0.0212545	0.0224474
4425214	Bacteria	Firmicutes	Bacilli	Lactobacillales	Streptococcaceae	Streptococcus																																			-0.0218321	0.00402428
4437024	Bacteria	Firmicutes	Bacilli	Lactobacillales	Streptococcaceae	Streptococcus																	-0.109322	0.0383556
4441855	Bacteria	Firmicutes	Bacilli	Lactobacillales	Streptococcaceae	Streptococcus																																					2.36244	0.0452474
4442130	Bacteria	Firmicutes	Bacilli	Lactobacillales	Streptococcaceae	Streptococcus					-2.45317	6.24842e-05
4447992	Bacteria	Firmicutes	Bacilli	Lactobacillales	Streptococcaceae	Streptococcus	-2.31405	0.0190922			-2.27096	0.0127361	2.32049	0.0200173					-1.20616	0.0073633	-0.411685	0.00361346	-0.437094	0.00408486	-2.32049	0.0198447									-2.26054	0.0132833
513646	Bacteria	Firmicutes	Bacilli	Lactobacillales	Streptococcaceae	Streptococcus																											0.103967	0.0103355
516611	Bacteria	Firmicutes	Bacilli	Lactobacillales	Streptococcaceae	Streptococcus															-0.0703859	0.0103963					1.65743	0.0118893			1.19177	0.0268902			-1.6977	0.00583129			-2.22579	0.000877875	-0.0340123	0.0288326
526804	Bacteria	Firmicutes	Bacilli	Lactobacillales	Streptococcaceae	Streptococcus																																			-0.0329212	0.0372642
536866	Bacteria	Firmicutes	Bacilli	Lactobacillales	Streptococcaceae	Streptococcus																																			-0.0256912	0.00854727
54794	Bacteria	Firmicutes	Bacilli	Lactobacillales	Streptococcaceae	Streptococcus					-1.62704	0.0192128	-1.7161	0.00398333	-2.32849	6.24448e-06	-2.07811	9.42045e-05																									-1.53864	0.0144966
557978	Bacteria	Firmicutes	Bacilli	Lactobacillales	Streptococcaceae	Streptococcus																																			-0.0351073	0.0007541
567960	Bacteria	Firmicutes	Bacilli	Lactobacillales	Streptococcaceae	Streptococcus	-1.50511	0.00694119																	-1.56034	0.00314706
584109	Bacteria	Firmicutes	Bacilli	Lactobacillales	Streptococcaceae	Streptococcus							1.198	0.035691	1.47837	0.00236143					-0.0656151	0.0365872	-0.0705545	0.0248072	-1.15077	0.0481386
724120	Bacteria	Firmicutes	Bacilli	Lactobacillales	Streptococcaceae	Streptococcus	1.19883	0.0213781					-2.06417	9.82157e-07											1.20022	0.0267698	1.90803	0.000301067															-1.41324	0.00435322
730315	Bacteria	Firmicutes	Bacilli	Lactobacillales	Streptococcaceae	Streptococcus					2.40855	0.0217492									-0.185816	0.00957279	-0.199859	0.00623811
863124	Bacteria	Firmicutes	Bacilli	Lactobacillales	Streptococcaceae	Streptococcus													-0.719967	0.0067	-0.0922386	0.04133	-0.0985644	0.0422194			2.29519	0.0298874							-2.09567	0.0350265			-2.92132	0.0287354
864465	Bacteria	Firmicutes	Bacilli	Lactobacillales	Streptococcaceae	Streptococcus	-1.41339	0.0055262					1.20124	0.0393917	1.45594	0.00414001			-0.427409	0.0179233	-0.107725	2.42931e-05	-0.115074	9.31096e-06	-1.34796	0.0127754					1.08027	0.0457444
941096	Bacteria	Firmicutes	Bacilli	Lactobacillales	Streptococcaceae	Streptococcus																																			-0.0287595	0.00879504
New.CleanUp.ReferenceOTU101145	Bacteria	Firmicutes	Bacilli	Lactobacillales	Streptococcaceae	Streptococcus					1.1445	0.0351861			1.14488	0.0299625	1.41014	0.025236			0.0692379	0.00753491	0.0883994	0.0156094
New.CleanUp.ReferenceOTU108075	Bacteria	Firmicutes	Bacilli	Lactobacillales	Streptococcaceae	Streptococcus																													-1.60126	0.00896108
New.CleanUp.ReferenceOTU108241	Bacteria	Firmicutes	Bacilli	Lactobacillales	Streptococcaceae	Streptococcus															0.125184	2.23922e-06	0.147908	1.50197e-06													2.68765	0.00761561
New.CleanUp.ReferenceOTU109014	Bacteria	Firmicutes	Bacilli	Lactobacillales	Streptococcaceae	Streptococcus																			-2.86982	0.0433609					3.36528	0.0133858
New.CleanUp.ReferenceOTU110424	Bacteria	Firmicutes	Bacilli	Lactobacillales	Streptococcaceae	Streptococcus																																			0.0373895	0.00387919
New.CleanUp.ReferenceOTU112418	Bacteria	Firmicutes	Bacilli	Lactobacillales	Streptococcaceae	Streptococcus																					-3.13431	0.00477279					-0.0994598	0.0124597
New.CleanUp.ReferenceOTU113328	Bacteria	Firmicutes	Bacilli	Lactobacillales	Streptococcaceae	Streptococcus			1.60072	0.0148715			1.61521	0.0169303	1.61566	0.0144939			-1.11841	0.018539													0.0929291	0.00880203							0.0435998	0.014823
New.CleanUp.ReferenceOTU114619	Bacteria	Firmicutes	Bacilli	Lactobacillales	Streptococcaceae	Streptococcus																			-1.49689	0.0406675
New.CleanUp.ReferenceOTU118325	Bacteria	Firmicutes	Bacilli	Lactobacillales	Streptococcaceae	Streptococcus															-0.105091	0.0384535	-0.0652463	0.0401154									-0.0757003	0.0415543							0.120085	0.0376952
New.CleanUp.ReferenceOTU119790	Bacteria	Firmicutes	Bacilli	Lactobacillales	Streptococcaceae	Streptococcus													0.630011	0.0427834
New.CleanUp.ReferenceOTU122194	Bacteria	Firmicutes	Bacilli	Lactobacillales	Streptococcaceae	Streptococcus																					2.11448	0.00317939
New.CleanUp.ReferenceOTU123457	Bacteria	Firmicutes	Bacilli	Lactobacillales	Streptococcaceae	Streptococcus			2.21719	0.0100457																					2.2322	0.00791325	0.0965146	0.0171036
New.CleanUp.ReferenceOTU128914	Bacteria	Firmicutes	Bacilli	Lactobacillales	Streptococcaceae	Streptococcus																	0.496019	2.30038e-05
New.CleanUp.ReferenceOTU129392	Bacteria	Firmicutes	Bacilli	Lactobacillales	Streptococcaceae	Streptococcus															-0.341171	0.00987496
New.CleanUp.ReferenceOTU131286	Bacteria	Firmicutes	Bacilli	Lactobacillales	Streptococcaceae	Streptococcus							3.13746	3.82725e-05	3.14712	2.79426e-05	3.1099	3.78491e-05	-0.748277	1.62299e-05			0.414646	0.00800367																	0.0674271	4.5158e-05	3.11886	3.83417e-05
New.CleanUp.ReferenceOTU132194	Bacteria	Firmicutes	Bacilli	Lactobacillales	Streptococcaceae	Streptococcus			-2.21745	0.0320069											0.115925	0.0261586	0.115083	0.0227845													2.42035	0.0453289
New.CleanUp.ReferenceOTU138282	Bacteria	Firmicutes	Bacilli	Lactobacillales	Streptococcaceae	Streptococcus															-0.353279	0.0241349	-0.291334	0.00871622									0.0414552	0.039724
New.CleanUp.ReferenceOTU138987	Bacteria	Firmicutes	Bacilli	Lactobacillales	Streptococcaceae	Streptococcus	1.69827	0.0417912																	1.69204	0.0410222																	-1.69453	0.0461595
New.CleanUp.ReferenceOTU146092	Bacteria	Firmicutes	Bacilli	Lactobacillales	Streptococcaceae	Streptococcus															0.0963162	0.00741734	0.0949704	0.011
New.CleanUp.ReferenceOTU148584	Bacteria	Firmicutes	Bacilli	Lactobacillales	Streptococcaceae	Streptococcus																							4.71891	6.59514e-18
New.CleanUp.ReferenceOTU149900	Bacteria	Firmicutes	Bacilli	Lactobacillales	Streptococcaceae	Streptococcus																															2.73368	0.0046855
New.CleanUp.ReferenceOTU150009	Bacteria	Firmicutes	Bacilli	Lactobacillales	Streptococcaceae	Streptococcus																	0.274778	0.0496701
New.CleanUp.ReferenceOTU155237	Bacteria	Firmicutes	Bacilli	Lactobacillales	Streptococcaceae	Streptococcus																							1.96721	2.05267e-15	1.59672	0.0386742
New.CleanUp.ReferenceOTU155617	Bacteria	Firmicutes	Bacilli	Lactobacillales	Streptococcaceae	Streptococcus																											-0.23355	8.38263e-05
New.CleanUp.ReferenceOTU157028	Bacteria	Firmicutes	Bacilli	Lactobacillales	Streptococcaceae	Streptococcus			-2.55574	0.00392166
New.CleanUp.ReferenceOTU162541	Bacteria	Firmicutes	Bacilli	Lactobacillales	Streptococcaceae	Streptococcus													1.02883	0.00435714
New.CleanUp.ReferenceOTU164476	Bacteria	Firmicutes	Bacilli	Lactobacillales	Streptococcaceae	Streptococcus			2.71628	0.037345			3.11812	0.0312536			3.06717	0.0361627	-1.03913	0.0441041													0.110106	0.0185368							0.0908406	0.0452381
New.CleanUp.ReferenceOTU166351	Bacteria	Firmicutes	Bacilli	Lactobacillales	Streptococcaceae	Streptococcus																															2.08675	0.0455356
New.CleanUp.ReferenceOTU167725	Bacteria	Firmicutes	Bacilli	Lactobacillales	Streptococcaceae	Streptococcus																											0.137945	0.00277051
New.CleanUp.ReferenceOTU169673	Bacteria	Firmicutes	Bacilli	Lactobacillales	Streptococcaceae	Streptococcus																			-1.92668	0.00431449
New.CleanUp.ReferenceOTU174755	Bacteria	Firmicutes	Bacilli	Lactobacillales	Streptococcaceae	Streptococcus	-1.83557	0.0389807																																			-3.31676	0.0310496
New.CleanUp.ReferenceOTU17616	Bacteria	Firmicutes	Bacilli	Lactobacillales	Streptococcaceae	Streptococcus	-2.62338	0.0286973																	-2.69291	0.0261488
New.CleanUp.ReferenceOTU177754	Bacteria	Firmicutes	Bacilli	Lactobacillales	Streptococcaceae	Streptococcus																	0.0697191	0.0391645
New.CleanUp.ReferenceOTU180369	Bacteria	Firmicutes	Bacilli	Lactobacillales	Streptococcaceae	Streptococcus																							2.62221	0.0326126
New.CleanUp.ReferenceOTU186769	Bacteria	Firmicutes	Bacilli	Lactobacillales	Streptococcaceae	Streptococcus																									1.33125	0.0399438
New.CleanUp.ReferenceOTU190308	Bacteria	Firmicutes	Bacilli	Lactobacillales	Streptococcaceae	Streptococcus															0.351043	0.0203795													3.20699	0.0434991					-0.401889	0.0321974
New.CleanUp.ReferenceOTU27989	Bacteria	Firmicutes	Bacilli	Lactobacillales	Streptococcaceae	Streptococcus																																					4.13108	0.0186788
New.CleanUp.ReferenceOTU34406	Bacteria	Firmicutes	Bacilli	Lactobacillales	Streptococcaceae	Streptococcus							-2.61597	0.0372634															3.90727	0.0238069													-2.62994	0.0424493
New.CleanUp.ReferenceOTU37888	Bacteria	Firmicutes	Bacilli	Lactobacillales	Streptococcaceae	Streptococcus													1.15257	0.023996
New.CleanUp.ReferenceOTU40163	Bacteria	Firmicutes	Bacilli	Lactobacillales	Streptococcaceae	Streptococcus															-0.353279	0.0396969	-0.291334	0.0168573
New.CleanUp.ReferenceOTU41173	Bacteria	Firmicutes	Bacilli	Lactobacillales	Streptococcaceae	Streptococcus																																					3.9851	0.000885399
New.CleanUp.ReferenceOTU42460	Bacteria	Firmicutes	Bacilli	Lactobacillales	Streptococcaceae	Streptococcus																																			-0.0921044	2.25462e-05	-2.81995	8.08449e-05
New.CleanUp.ReferenceOTU45120	Bacteria	Firmicutes	Bacilli	Lactobacillales	Streptococcaceae	Streptococcus									2.09462	0.000978322
New.CleanUp.ReferenceOTU45262	Bacteria	Firmicutes	Bacilli	Lactobacillales	Streptococcaceae	Streptococcus													0.741592	0.0057205											-2.85443	0.0271878
New.CleanUp.ReferenceOTU45738	Bacteria	Firmicutes	Bacilli	Lactobacillales	Streptococcaceae	Streptococcus					2.56429	0.00265896	2.05628	0.0212152	2.41411	0.00167808	2.18799	0.00979157	-0.736728	0.00726737			-0.093472	0.0433288	-1.98748	0.0305804
New.CleanUp.ReferenceOTU46134	Bacteria	Firmicutes	Bacilli	Lactobacillales	Streptococcaceae	Streptococcus															-0.35328	0.00179888	-0.291336	0.000292472
New.CleanUp.ReferenceOTU47072	Bacteria	Firmicutes	Bacilli	Lactobacillales	Streptococcaceae	Streptococcus															-0.613842	0.00920986
New.CleanUp.ReferenceOTU50847	Bacteria	Firmicutes	Bacilli	Lactobacillales	Streptococcaceae	Streptococcus							1.9464	0.0289494																			0.109647	0.0460837
New.CleanUp.ReferenceOTU52878	Bacteria	Firmicutes	Bacilli	Lactobacillales	Streptococcaceae	Streptococcus							2.55848	0.0431652
New.CleanUp.ReferenceOTU55293	Bacteria	Firmicutes	Bacilli	Lactobacillales	Streptococcaceae	Streptococcus																	0.170063	0.0217068
New.CleanUp.ReferenceOTU55522	Bacteria	Firmicutes	Bacilli	Lactobacillales	Streptococcaceae	Streptococcus															0.207539	0.0135681	0.194601	0.0253776
New.CleanUp.ReferenceOTU58361	Bacteria	Firmicutes	Bacilli	Lactobacillales	Streptococcaceae	Streptococcus					2.59446	0.0123794
New.CleanUp.ReferenceOTU58457	Bacteria	Firmicutes	Bacilli	Lactobacillales	Streptococcaceae	Streptococcus	-1.61859	0.0102331													-0.0822998	0.0348151			-1.54622	0.0205837
New.CleanUp.ReferenceOTU64104	Bacteria	Firmicutes	Bacilli	Lactobacillales	Streptococcaceae	Streptococcus	4.25754	0.0251768																	4.15026	0.0299035
New.CleanUp.ReferenceOTU64249	Bacteria	Firmicutes	Bacilli	Lactobacillales	Streptococcaceae	Streptococcus	-2.54258	0.0257965																	-2.55097	0.0278708							0.103841	0.00541352
New.CleanUp.ReferenceOTU68405	Bacteria	Firmicutes	Bacilli	Lactobacillales	Streptococcaceae	Streptococcus									2.48565	0.00108557	2.72177	0.0472478																							0.0649859	0.000513307	2.74888	0.0434615
New.CleanUp.ReferenceOTU69515	Bacteria	Firmicutes	Bacilli	Lactobacillales	Streptococcaceae	Streptococcus													0.776444	0.00224056
New.CleanUp.ReferenceOTU71144	Bacteria	Firmicutes	Bacilli	Lactobacillales	Streptococcaceae	Streptococcus	2.64815	0.0311336			-2.63821	0.0306727	-2.63164	0.028375					1.37969	0.0166063	0.524642	0.00857508	0.789192	0.0086195	2.63163	0.0275761			-2.55957	0.036042	-2.74119	0.0329943	-0.0929286	0.0162162							-0.515443	0.00874775
New.CleanUp.ReferenceOTU74160	Bacteria	Firmicutes	Bacilli	Lactobacillales	Streptococcaceae	Streptococcus													0.715634	0.0184005
New.CleanUp.ReferenceOTU77993	Bacteria	Firmicutes	Bacilli	Lactobacillales	Streptococcaceae	Streptococcus																																			-0.071687	0.00316253
New.CleanUp.ReferenceOTU78977	Bacteria	Firmicutes	Bacilli	Lactobacillales	Streptococcaceae	Streptococcus																											0.0414555	0.00547358
New.CleanUp.ReferenceOTU79889	Bacteria	Firmicutes	Bacilli	Lactobacillales	Streptococcaceae	Streptococcus					2.88235	0.000103432	2.89397	0.000122555			2.87808	0.000115586	-0.836927	2.31041e-05											2.77288	3.25197e-05	0.0755349	2.84886e-05							0.268216	0.0132189
New.CleanUp.ReferenceOTU82899	Bacteria	Firmicutes	Bacilli	Lactobacillales	Streptococcaceae	Streptococcus																							1.94136	0.00538039					1.85732	0.00427379
New.CleanUp.ReferenceOTU84115	Bacteria	Firmicutes	Bacilli	Lactobacillales	Streptococcaceae	Streptococcus																	0.350479	1.54145e-06
New.CleanUp.ReferenceOTU95820	Bacteria	Firmicutes	Bacilli	Lactobacillales	Streptococcaceae	Streptococcus																									2.51044	0.0154623							2.92211	0.0436741
New.CleanUp.ReferenceOTU97568	Bacteria	Firmicutes	Bacilli	Lactobacillales	Streptococcaceae	Streptococcus	4.98928	0.0343371	5.13612	0.0255272			3.23972	0.0145955	3.24117	0.0126301	3.23556	0.0146051							4.90316	0.039318
New.ReferenceOTU137	Bacteria	Firmicutes	Bacilli	Lactobacillales	Streptococcaceae	Streptococcus	-1.51734	0.0151728																	-1.61703	0.00880097	1.79811	0.0243381			1.9979	9.89983e-05			-1.58105	0.0479104			-1.88058	0.045549	-0.0417292	0.00242679
New.ReferenceOTU1382	Bacteria	Firmicutes	Bacilli	Lactobacillales	Streptococcaceae	Streptococcus			-3.08169	0.00221372
New.ReferenceOTU1497	Bacteria	Firmicutes	Bacilli	Lactobacillales	Streptococcaceae	Streptococcus																													-3.14823	0.0479194
New.ReferenceOTU1516	Bacteria	Firmicutes	Bacilli	Lactobacillales	Streptococcaceae	Streptococcus					-3.93469	0.0283917
New.ReferenceOTU216	Bacteria	Firmicutes	Bacilli	Lactobacillales	Streptococcaceae	Streptococcus																			-1.10401	0.0406675
New.ReferenceOTU264	Bacteria	Firmicutes	Bacilli	Lactobacillales	Streptococcaceae	Streptococcus																																			-0.0411834	0.000216871
New.ReferenceOTU268	Bacteria	Firmicutes	Bacilli	Lactobacillales	Streptococcaceae	Streptococcus																													-3.16841	0.0196881
New.ReferenceOTU324	Bacteria	Firmicutes	Bacilli	Lactobacillales	Streptococcaceae	Streptococcus									-4.27201	0.000561698																											4.87978	0.0266896
New.ReferenceOTU334	Bacteria	Firmicutes	Bacilli	Lactobacillales	Streptococcaceae	Streptococcus									3.76604	0.0128008			-1.15703	0.00886787
New.ReferenceOTU375	Bacteria	Firmicutes	Bacilli	Lactobacillales	Streptococcaceae	Streptococcus																					4.01453	0.000907323					0.122592	0.00511093					-5.34008	0.0415313			3.27008	0.00910156
New.ReferenceOTU59	Bacteria	Firmicutes	Bacilli	Lactobacillales	Streptococcaceae	Streptococcus																																			-0.0490903	0.0495453
New.ReferenceOTU601	Bacteria	Firmicutes	Bacilli	Lactobacillales	Streptococcaceae	Streptococcus																																			-0.0220502	0.0360569
New.ReferenceOTU639	Bacteria	Firmicutes	Bacilli	Lactobacillales	Streptococcaceae	Streptococcus																															2.13298	0.0270855
New.ReferenceOTU686	Bacteria	Firmicutes	Bacilli	Lactobacillales	Streptococcaceae	Streptococcus											-1.50755	0.00975861			0.0925839	0.0413128
New.ReferenceOTU722	Bacteria	Firmicutes	Bacilli	Lactobacillales	Streptococcaceae	Streptococcus			1.58436	0.00444939									-0.504982	0.0338768															-1.71453	0.0163138							1.96153	7.67648e-05
New.ReferenceOTU800	Bacteria	Firmicutes	Bacilli	Lactobacillales	Streptococcaceae	Streptococcus																																					2.86765	0.012621
New.ReferenceOTU840	Bacteria	Firmicutes	Bacilli	Lactobacillales	Streptococcaceae	Streptococcus																																			-0.0279215	0.000655263
New.ReferenceOTU875	Bacteria	Firmicutes	Bacilli	Lactobacillales	Streptococcaceae	Streptococcus																											-0.0441813	0.0219789							-0.0477991	0.0260819
New.ReferenceOTU93	Bacteria	Firmicutes	Bacilli	Lactobacillales	Streptococcaceae	Streptococcus																																			-0.0330887	0.0124672
New.ReferenceOTU945	Bacteria	Firmicutes	Bacilli	Lactobacillales	Streptococcaceae	Streptococcus					-2.78179	0.0229637
255367	Bacteria	Firmicutes	Bacilli	Lactobacillales	Streptococcaceae	Unclassified	-5.49132	0.000406213											3.22454	0.000389046	-0.441569	0.0215578	-0.458025	0.0269286	-5.5228	0.000571839					5.93685	0.0309343
New.CleanUp.ReferenceOTU145093	Bacteria	Firmicutes	Bacilli	Lactobacillales	Streptococcaceae	Unclassified																																			0.0323353	0.00407043
New.CleanUp.ReferenceOTU193724	Bacteria	Firmicutes	Bacilli	Lactobacillales	Streptococcaceae	Unclassified													2.13834	0.000447303
New.CleanUp.ReferenceOTU194535	Bacteria	Firmicutes	Bacilli	Lactobacillales	Streptococcaceae	Unclassified	-1.92631	0.0273159																	-1.93567	0.0313546
New.CleanUp.ReferenceOTU35791	Bacteria	Firmicutes	Bacilli	Lactobacillales	Streptococcaceae	Unclassified			-5.03285	0.0111532											0.571012	0.0415713									-4.89956	0.0119794
New.CleanUp.ReferenceOTU58654	Bacteria	Firmicutes	Bacilli	Lactobacillales	Streptococcaceae	Unclassified																											0.041455	0.039724
1005406	Bacteria	Firmicutes	Bacilli	Lactobacillales	Unclassified	Unclassified	-1.52854	0.0120423																	-1.90537	0.000555763
107008	Bacteria	Firmicutes	Bacilli	Lactobacillales	Unclassified	Unclassified													-1.15612	0.00162927
1090059	Bacteria	Firmicutes	Bacilli	Lactobacillales	Unclassified	Unclassified																																			-0.0962363	0.0362838
1129461	Bacteria	Firmicutes	Bacilli	Lactobacillales	Unclassified	Unclassified									1.91332	0.000883368			0.49118	0.00366976							-2.31921	0.000160122			-1.87579	0.000393748	-0.0600916	1.09438e-06			1.85891	0.00629297	2.21594	0.00253497	-0.0330436	3.66545e-05
1696853	Bacteria	Firmicutes	Bacilli	Lactobacillales	Unclassified	Unclassified																									-1.95512	0.000664251
1998479	Bacteria	Firmicutes	Bacilli	Lactobacillales	Unclassified	Unclassified																							1.71457	0.00417998
2749362	Bacteria	Firmicutes	Bacilli	Lactobacillales	Unclassified	Unclassified					-3.14476	0.00694455																			3.7981	0.0468897
456393	Bacteria	Firmicutes	Bacilli	Lactobacillales	Unclassified	Unclassified	-2.46198	7.70261e-08	2.46164	1.07242e-07	-2.46141	7.83461e-08									-0.288063	4.39111e-08	-0.244069	5.63504e-08	-2.46206	7.23435e-08
509516	Bacteria	Firmicutes	Bacilli	Lactobacillales	Unclassified	Unclassified											-3.01208	0.0101776	1.1587	0.016881							-3.77963	0.00836723					-0.0632361	0.00929955			3.67706	0.0107248	3.93441	0.0107901	-0.0988455	0.00756061
525391	Bacteria	Firmicutes	Bacilli	Lactobacillales	Unclassified	Unclassified																									-1.32271	0.018966
578022	Bacteria	Firmicutes	Bacilli	Lactobacillales	Unclassified	Unclassified					-2.83914	0.0423987																									-2.25026	0.0191074					-3.09627	0.00504421
619224	Bacteria	Firmicutes	Bacilli	Lactobacillales	Unclassified	Unclassified													-0.494296	3.92498e-10	-0.0508644	0.00114681																			0.031654	2.86445e-50
929580	Bacteria	Firmicutes	Bacilli	Lactobacillales	Unclassified	Unclassified									2.14697	0.0359218	2.10936	0.0446082																							0.0640947	0.0302941
New.CleanUp.ReferenceOTU102621	Bacteria	Firmicutes	Bacilli	Lactobacillales	Unclassified	Unclassified									2.85503	0.000132268	2.83367	0.000163044																	2.90365	0.00036675
New.CleanUp.ReferenceOTU104419	Bacteria	Firmicutes	Bacilli	Lactobacillales	Unclassified	Unclassified																													2.61211	0.0324868
New.CleanUp.ReferenceOTU106270	Bacteria	Firmicutes	Bacilli	Lactobacillales	Unclassified	Unclassified															-0.202628	3.47673e-05					-5.41863	0.020247													0.108859	2.31344e-07
New.CleanUp.ReferenceOTU108013	Bacteria	Firmicutes	Bacilli	Lactobacillales	Unclassified	Unclassified							2.13601	0.0498758
New.CleanUp.ReferenceOTU109679	Bacteria	Firmicutes	Bacilli	Lactobacillales	Unclassified	Unclassified			2.46895	0.0201478																															-0.139645	0.0350504
New.CleanUp.ReferenceOTU111101	Bacteria	Firmicutes	Bacilli	Lactobacillales	Unclassified	Unclassified											2.72148	0.00140844			0.346616	0.000534164	0.379125	0.000517706											2.77055	0.00278787
New.CleanUp.ReferenceOTU111651	Bacteria	Firmicutes	Bacilli	Lactobacillales	Unclassified	Unclassified																																					2.28723	0.0196484
New.CleanUp.ReferenceOTU131773	Bacteria	Firmicutes	Bacilli	Lactobacillales	Unclassified	Unclassified	-3.99958	0.0477639													-0.448098	0.045268	-0.451378	0.0452937	-4.11474	0.0430184					3.60627	0.0427851	0.175852	0.0308215							-0.404701	0.0344431
New.CleanUp.ReferenceOTU148406	Bacteria	Firmicutes	Bacilli	Lactobacillales	Unclassified	Unclassified															-0.568942	3.92421e-11	-0.399774	6.97106e-14																	-0.178948	7.1868e-07
New.CleanUp.ReferenceOTU152654	Bacteria	Firmicutes	Bacilli	Lactobacillales	Unclassified	Unclassified																																			-0.178947	0.00805313
New.CleanUp.ReferenceOTU159180	Bacteria	Firmicutes	Bacilli	Lactobacillales	Unclassified	Unclassified																	29.0369	1.61286e-07
New.CleanUp.ReferenceOTU165307	Bacteria	Firmicutes	Bacilli	Lactobacillales	Unclassified	Unclassified																			-1.6694	1.02216e-07					1.38799	0.0167595
New.CleanUp.ReferenceOTU168862	Bacteria	Firmicutes	Bacilli	Lactobacillales	Unclassified	Unclassified	2.78392	0.0470353
New.CleanUp.ReferenceOTU173754	Bacteria	Firmicutes	Bacilli	Lactobacillales	Unclassified	Unclassified			1.9085	0.00973912
New.CleanUp.ReferenceOTU181708	Bacteria	Firmicutes	Bacilli	Lactobacillales	Unclassified	Unclassified																					-4.42733	0.0144245
New.CleanUp.ReferenceOTU186573	Bacteria	Firmicutes	Bacilli	Lactobacillales	Unclassified	Unclassified																																			0.0463196	0.03129
New.CleanUp.ReferenceOTU1997	Bacteria	Firmicutes	Bacilli	Lactobacillales	Unclassified	Unclassified													1.7514	0.0006855																					-0.195335	0.000707249
New.CleanUp.ReferenceOTU20801	Bacteria	Firmicutes	Bacilli	Lactobacillales	Unclassified	Unclassified	-2.93308	0.000726202	2.90103	0.000360385	-2.89001	0.000291523									-0.344864	8.70706e-05	-0.292671	0.000124684	-2.93954	0.000752256							0.479452	6.2393e-05
New.CleanUp.ReferenceOTU24537	Bacteria	Firmicutes	Bacilli	Lactobacillales	Unclassified	Unclassified													2.0825	0.0404813			0.215408	0.0319493
New.CleanUp.ReferenceOTU27463	Bacteria	Firmicutes	Bacilli	Lactobacillales	Unclassified	Unclassified	-1.78014	0.000412928													-0.153853	0.000113832	-0.170297	0.000113082							1.76535	0.000270741			-1.82151	0.0356601					-0.0700522	0.0488017
New.CleanUp.ReferenceOTU3324	Bacteria	Firmicutes	Bacilli	Lactobacillales	Unclassified	Unclassified																																			-0.216748	0.0261396
New.CleanUp.ReferenceOTU40493	Bacteria	Firmicutes	Bacilli	Lactobacillales	Unclassified	Unclassified																											-0.189957	0.0436937	2.69044	0.000105181
New.CleanUp.ReferenceOTU42885	Bacteria	Firmicutes	Bacilli	Lactobacillales	Unclassified	Unclassified	-3.03553	0.033603							3.1361	0.0283739					-0.292493	0.019312	-0.292477	0.0267257	-3.1181	0.0313146
New.CleanUp.ReferenceOTU44376	Bacteria	Firmicutes	Bacilli	Lactobacillales	Unclassified	Unclassified							1.88692	0.0154901	1.84191	7.73094e-06
New.CleanUp.ReferenceOTU50272	Bacteria	Firmicutes	Bacilli	Lactobacillales	Unclassified	Unclassified																													-2.00004	0.0184335
New.CleanUp.ReferenceOTU58579	Bacteria	Firmicutes	Bacilli	Lactobacillales	Unclassified	Unclassified																					-3.84068	0.0477184													0.0766581	0.00250198
New.CleanUp.ReferenceOTU61989	Bacteria	Firmicutes	Bacilli	Lactobacillales	Unclassified	Unclassified															-0.568932	0.0288388	-0.399767	0.0123515
New.CleanUp.ReferenceOTU64379	Bacteria	Firmicutes	Bacilli	Lactobacillales	Unclassified	Unclassified											2.50447	2.62537e-17
New.CleanUp.ReferenceOTU69313	Bacteria	Firmicutes	Bacilli	Lactobacillales	Unclassified	Unclassified	3.99864	0.0494281													-0.102192	0.0179076	-0.107068	3.58316e-08
New.CleanUp.ReferenceOTU70069	Bacteria	Firmicutes	Bacilli	Lactobacillales	Unclassified	Unclassified					4.01844	1.86699e-05					3.91534	0.0482799																	4.84078	0.0020898
New.CleanUp.ReferenceOTU74675	Bacteria	Firmicutes	Bacilli	Lactobacillales	Unclassified	Unclassified																											-0.0889752	5.13614e-05
New.CleanUp.ReferenceOTU75835	Bacteria	Firmicutes	Bacilli	Lactobacillales	Unclassified	Unclassified																																			0.0628242	0.0361962
New.CleanUp.ReferenceOTU89821	Bacteria	Firmicutes	Bacilli	Lactobacillales	Unclassified	Unclassified																	-0.462501	6.7962e-09									0.0489791	1.85276e-05
New.CleanUp.ReferenceOTU98611	Bacteria	Firmicutes	Bacilli	Lactobacillales	Unclassified	Unclassified					2.34215	8.97927e-06									0.102932	5.87287e-06	0.100583	3.71708e-06									-0.0740047	0.0382266
New.ReferenceOTU1156	Bacteria	Firmicutes	Bacilli	Lactobacillales	Unclassified	Unclassified																									2.1287	0.0115276
New.ReferenceOTU1227	Bacteria	Firmicutes	Bacilli	Lactobacillales	Unclassified	Unclassified																																			0.0855881	1.02429e-13
New.ReferenceOTU1396	Bacteria	Firmicutes	Bacilli	Lactobacillales	Unclassified	Unclassified							-2.76881	0.0431652
New.ReferenceOTU1463	Bacteria	Firmicutes	Bacilli	Lactobacillales	Unclassified	Unclassified																					2.23714	0.00170191					0.0783733	0.00031016			-2.2467	0.00242631			-0.0799265	0.0261396
New.ReferenceOTU1487	Bacteria	Firmicutes	Bacilli	Lactobacillales	Unclassified	Unclassified							-2.52474	0.00522812													2.76197	0.0116354
New.ReferenceOTU307	Bacteria	Firmicutes	Bacilli	Lactobacillales	Unclassified	Unclassified																	0.116258	0.0333435
New.ReferenceOTU406	Bacteria	Firmicutes	Bacilli	Lactobacillales	Unclassified	Unclassified													0.794931	0.01536
New.ReferenceOTU664	Bacteria	Firmicutes	Bacilli	Lactobacillales	Unclassified	Unclassified																											0.0607819	1.11039e-07							0.0287551	0.00139663
New.ReferenceOTU824	Bacteria	Firmicutes	Bacilli	Lactobacillales	Unclassified	Unclassified	2.21197	0.0041116																	2.28088	0.00516959
New.ReferenceOTU948	Bacteria	Firmicutes	Bacilli	Lactobacillales	Unclassified	Unclassified							-3.70529	0.000332607											2.54893	0.0350241																	-2.51078	0.0249638
1016923	Bacteria	Firmicutes	Bacilli	Unclassified	Unclassified	Unclassified																	-0.144755	0.0459759
1067519	Bacteria	Firmicutes	Bacilli	Unclassified	Unclassified	Unclassified																			-2.06156	0.0289612					2.18767	0.0316483
1086805	Bacteria	Firmicutes	Bacilli	Unclassified	Unclassified	Unclassified															-0.100982	0.0302139									1.69795	0.0392112			-2.38547	0.0185237					-0.0592421	0.0149614
1102921	Bacteria	Firmicutes	Bacilli	Unclassified	Unclassified	Unclassified															-0.568933	0.00607131	-0.399768	0.00174098
164413	Bacteria	Firmicutes	Bacilli	Unclassified	Unclassified	Unclassified			1.54441	0.0479763																									-1.86361	0.0499991	-1.91753	0.0446655			-0.0572718	0.00968857
399197	Bacteria	Firmicutes	Bacilli	Unclassified	Unclassified	Unclassified			1.64468	0.0279302											-0.0919801	0.0436625			-1.5637	0.0477635					1.80382	0.00671816			-2.00212	0.0282999					-0.0516463	0.0119469
412145	Bacteria	Firmicutes	Bacilli	Unclassified	Unclassified	Unclassified									-1.92367	0.0374403																			-2.20833	0.0299813					-0.103041	0.000153791
4427114	Bacteria	Firmicutes	Bacilli	Unclassified	Unclassified	Unclassified																	-0.203774	0.002397
881857	Bacteria	Firmicutes	Bacilli	Unclassified	Unclassified	Unclassified	-2.2374	0.0139941																	-2.39154	0.00663073
888575	Bacteria	Firmicutes	Bacilli	Unclassified	Unclassified	Unclassified			2.32822	8.83153e-05	-2.32702	7.65629e-05									-0.276459	3.45329e-05	-0.233618	4.60152e-05									0.390559	2.87889e-05
894774	Bacteria	Firmicutes	Bacilli	Unclassified	Unclassified	Unclassified															-0.0777102	0.0415713					1.85272	0.0296651			1.99599	0.000218028			-1.82181	0.0224227			-2.38579	0.0121323	-0.0472965	0.012876
960131	Bacteria	Firmicutes	Bacilli	Unclassified	Unclassified	Unclassified																									1.7595	0.00542505									-0.0852134	0.000840967
New.CleanUp.ReferenceOTU104642	Bacteria	Firmicutes	Bacilli	Unclassified	Unclassified	Unclassified															-0.568932	0.0288388	-0.399767	0.0123515
New.CleanUp.ReferenceOTU108794	Bacteria	Firmicutes	Bacilli	Unclassified	Unclassified	Unclassified					2.66885	5.47463e-08
New.CleanUp.ReferenceOTU122269	Bacteria	Firmicutes	Bacilli	Unclassified	Unclassified	Unclassified																									-3.24621	0.0353143
New.CleanUp.ReferenceOTU135523	Bacteria	Firmicutes	Bacilli	Unclassified	Unclassified	Unclassified																																			0.133135	0.00640063
New.CleanUp.ReferenceOTU148255	Bacteria	Firmicutes	Bacilli	Unclassified	Unclassified	Unclassified															0.12666	0.0490859	0.138237	0.0167512			-3.88695	0.0328869
New.CleanUp.ReferenceOTU149026	Bacteria	Firmicutes	Bacilli	Unclassified	Unclassified	Unclassified															0.185405	0.0292145
New.CleanUp.ReferenceOTU154102	Bacteria	Firmicutes	Bacilli	Unclassified	Unclassified	Unclassified															0.15683	9.84501e-06	0.110506	0.00421959
New.CleanUp.ReferenceOTU166791	Bacteria	Firmicutes	Bacilli	Unclassified	Unclassified	Unclassified							3.70958	0.0324632							0.234651	2.13356e-07	0.375042	5.32311e-07																	-0.124162	0.0218322
New.CleanUp.ReferenceOTU21956	Bacteria	Firmicutes	Bacilli	Unclassified	Unclassified	Unclassified							-4.11077	0.0156959			-4.15946	0.0165465																	1.23643	1.14588e-05			5.83504	0.000308321
New.CleanUp.ReferenceOTU42237	Bacteria	Firmicutes	Bacilli	Unclassified	Unclassified	Unclassified															-0.568932	0.0130884	-0.399767	0.00462468
New.CleanUp.ReferenceOTU59698	Bacteria	Firmicutes	Bacilli	Unclassified	Unclassified	Unclassified					-2.86836	0.0290213
New.CleanUp.ReferenceOTU6890	Bacteria	Firmicutes	Bacilli	Unclassified	Unclassified	Unclassified							1.49652	0.010792
New.CleanUp.ReferenceOTU71348	Bacteria	Firmicutes	Bacilli	Unclassified	Unclassified	Unclassified	-2.38797	0.00665662
New.CleanUp.ReferenceOTU78929	Bacteria	Firmicutes	Bacilli	Unclassified	Unclassified	Unclassified															-0.568932	0.0288388	-0.399767	0.0123515
New.CleanUp.ReferenceOTU80581	Bacteria	Firmicutes	Bacilli	Unclassified	Unclassified	Unclassified					2.68396	0.00180265					2.92111	8.28957e-05			0.146609	4.75323e-05	0.128393	2.68599e-05			-3.01868	0.000184218			-2.85273	3.04679e-05	-0.087151	1.80348e-05
New.ReferenceOTU1284	Bacteria	Firmicutes	Bacilli	Unclassified	Unclassified	Unclassified	-3.69507	3.64567e-05	3.37275	0.00136258	4.02384	1.89677e-05	3.15103	0.00249235											-3.70402	3.81894e-05					2.37916	0.0414462					-3.17564	0.0365952			-0.0621738	0.0107093
New.ReferenceOTU1308	Bacteria	Firmicutes	Bacilli	Unclassified	Unclassified	Unclassified	-1.7207	0.0103961																	-1.8101	0.00667646					1.99016	0.000761176			-2.11259	0.00879939					-0.0354339	0.0298311
New.ReferenceOTU1375	Bacteria	Firmicutes	Bacilli	Unclassified	Unclassified	Unclassified																									1.98222	0.0020866									-0.0674523	0.00339051
New.ReferenceOTU557	Bacteria	Firmicutes	Bacilli	Unclassified	Unclassified	Unclassified																									-3.06284	0.0149868
New.ReferenceOTU883	Bacteria	Firmicutes	Bacilli	Unclassified	Unclassified	Unclassified																							-2.63554	0.00801727
1146771	Bacteria	Firmicutes	Clostridia	Clostridiales	Christensenellaceae	Christensenella	6.40942	0.000146245					-6.35146	0.000151453					-0.421079	2.92022e-82					6.35148	0.000138007											7.38886	3.27031e-05	7.73502	1.49234e-05
552235	Bacteria	Firmicutes	Clostridia	Clostridiales	Christensenellaceae	Christensenella															-0.729304	2.01715e-05	-1.91436	5.92482e-06
New.CleanUp.ReferenceOTU15288	Bacteria	Firmicutes	Clostridia	Clostridiales	Christensenellaceae	Christensenella															0.170846	1.74081e-05	0.113886	0.00746635
New.CleanUp.ReferenceOTU155620	Bacteria	Firmicutes	Clostridia	Clostridiales	Christensenellaceae	Christensenella																					-4.30175	0.044323
New.CleanUp.ReferenceOTU171948	Bacteria	Firmicutes	Clostridia	Clostridiales	Christensenellaceae	Christensenella															0.170844	0.00947708
New.CleanUp.ReferenceOTU39309	Bacteria	Firmicutes	Clostridia	Clostridiales	Christensenellaceae	Christensenella															0.170845	0.000436057	0.113886	0.0318036
New.CleanUp.ReferenceOTU45742	Bacteria	Firmicutes	Clostridia	Clostridiales	Christensenellaceae	Christensenella															0.170844	0.00947708
2256425	Bacteria	Firmicutes	Clostridia	Clostridiales	Christensenellaceae	Unclassified									2.32774	4.81874e-08	2.32772	7.60047e-08	-0.77579	4.45733e-08	0.15812	7.11649e-08	0.284613	6.05763e-08											2.32772	8.00632e-08					-0.234911	2.53013e-08
114599	Bacteria	Firmicutes	Clostridia	Clostridiales	Clostridiaceae	Clostridium																									2.60372	0.0175849
170652	Bacteria	Firmicutes	Clostridia	Clostridiales	Clostridiaceae	Clostridium	1.92908	0.0108991													0.242784	0.00918331			2.1452	0.00384402
180563	Bacteria	Firmicutes	Clostridia	Clostridiales	Clostridiaceae	Clostridium			2.63612	0.0384599							-2.60057	0.0369471	-2.67156	0.0178524	-0.165865	0.00399458											0.0597427	0.037902
193763	Bacteria	Firmicutes	Clostridia	Clostridiales	Clostridiaceae	Clostridium	-1.95428	1.66587e-11	1.95428	2.16639e-11	1.95428	1.95296e-11	1.95428	2.28032e-11			-1.95428	1.80496e-11	-1.98001	1.08293e-11			-0.0404903	0.0450675	-1.95428	1.60461e-11							0.0700163	1.13535e-87							0.0407149	6.08374e-12
2190102	Bacteria	Firmicutes	Clostridia	Clostridiales	Clostridiaceae	Clostridium																			-1.94255	0.00164186							0.0329968	0.00186998							0.0382563	0.00106695
2225203	Bacteria	Firmicutes	Clostridia	Clostridiales	Clostridiaceae	Clostridium					2.73053	0.0182228
2325032	Bacteria	Firmicutes	Clostridia	Clostridiales	Clostridiaceae	Clostridium																													-1.70878	0.0267915
2411212	Bacteria	Firmicutes	Clostridia	Clostridiales	Clostridiaceae	Clostridium	-4.08606	0.0408003	3.62892	0.0494144	4.15093	0.0410802	4.20183	0.0362079					-3.54128	0.0355928	-0.165865	0.00399458			-4.2019	0.0368577															0.104397	0.0310196
2676432	Bacteria	Firmicutes	Clostridia	Clostridiales	Clostridiaceae	Clostridium					4.28185	0.00937953																			-6.88026	0.000859352											4.89828	0.0270191
289293	Bacteria	Firmicutes	Clostridia	Clostridiales	Clostridiaceae	Clostridium			1.56356	0.0428042																									-2.00252	0.0441184
301449	Bacteria	Firmicutes	Clostridia	Clostridiales	Clostridiaceae	Clostridium	3.74331	0.00106232																	3.71204	0.000692897	3.64304	0.000360711					-0.0958514	5.50369e-22									4.19935	0.0165826
306035	Bacteria	Firmicutes	Clostridia	Clostridiales	Clostridiaceae	Clostridium							1.58955	0.0343294																					-2.20941	0.0015341
31319	Bacteria	Firmicutes	Clostridia	Clostridiales	Clostridiaceae	Clostridium													0.741612	2.33067e-94
3195854	Bacteria	Firmicutes	Clostridia	Clostridiales	Clostridiaceae	Clostridium					2.81828	0.0437503					3.37676	0.00194569																									2.85179	0.0430356
328955	Bacteria	Firmicutes	Clostridia	Clostridiales	Clostridiaceae	Clostridium									2.17889	0.0447063					0.120853	0.0408063
337909	Bacteria	Firmicutes	Clostridia	Clostridiales	Clostridiaceae	Clostridium							1.83484	0.0334782
343322	Bacteria	Firmicutes	Clostridia	Clostridiales	Clostridiaceae	Clostridium											2.44328	0.0246029																			1.43669	0.0156347
3540765	Bacteria	Firmicutes	Clostridia	Clostridiales	Clostridiaceae	Clostridium	3.26602	0.0378765																	3.75933	0.0143796
355471	Bacteria	Firmicutes	Clostridia	Clostridiales	Clostridiaceae	Clostridium																													-1.90391	0.00431821
3931537	Bacteria	Firmicutes	Clostridia	Clostridiales	Clostridiaceae	Clostridium									-5.07594	0.00654319					-0.256845	0.00938425					5.41561	0.0233143			-6.25703	3.18598e-06			-5.36181	0.0154456	-6.27904	0.0046855					-5.43274	0.00267022
395008	Bacteria	Firmicutes	Clostridia	Clostridiales	Clostridiaceae	Clostridium															-0.568932	0.0288388	-0.399767	0.0123515
4193309	Bacteria	Firmicutes	Clostridia	Clostridiales	Clostridiaceae	Clostridium													0.773435	0.000806137
4326080	Bacteria	Firmicutes	Clostridia	Clostridiales	Clostridiaceae	Clostridium	-2.69551	0.00286178			2.69918	0.00318148	2.70186	0.00329704											-2.7022	0.00293233							0.0571829	0.0013534							0.0590105	0.00340338
4337815	Bacteria	Firmicutes	Clostridia	Clostridiales	Clostridiaceae	Clostridium																	-0.174321	0.030461
4364745	Bacteria	Firmicutes	Clostridia	Clostridiales	Clostridiaceae	Clostridium					1.79877	0.015699
4370657	Bacteria	Firmicutes	Clostridia	Clostridiales	Clostridiaceae	Clostridium							1.69077	0.0324407																					-2.16708	0.00319076
4380971	Bacteria	Firmicutes	Clostridia	Clostridiales	Clostridiaceae	Clostridium					2.95667	0.0474819
4385756	Bacteria	Firmicutes	Clostridia	Clostridiales	Clostridiaceae	Clostridium									3.97072	7.73094e-06
4410461	Bacteria	Firmicutes	Clostridia	Clostridiales	Clostridiaceae	Clostridium	-2.79862	0.0041116	3.17352	0.00054503			3.29612	0.000166273					-0.92945	0.0247784			-0.0958146	0.0281332	-2.96866	0.00160898					2.18697	0.0375398			-3.869	0.000787683	-2.7946	0.03559	-3.71469	0.0129113	-0.0424695	0.0243896
4445673	Bacteria	Firmicutes	Clostridia	Clostridiales	Clostridiaceae	Clostridium							1.62253	0.049471																					-1.88474	0.0348293
4448928	Bacteria	Firmicutes	Clostridia	Clostridiales	Clostridiaceae	Clostridium											2.65848	0.00103331
4451477	Bacteria	Firmicutes	Clostridia	Clostridiales	Clostridiaceae	Clostridium	2.79286	0.0191503
4452633	Bacteria	Firmicutes	Clostridia	Clostridiales	Clostridiaceae	Clostridium													2.11584	0.0101853									-5.75391	0.000644247	-3.82064	5.85964e-05	-0.139133	4.89187e-06
4452634	Bacteria	Firmicutes	Clostridia	Clostridiales	Clostridiaceae	Clostridium	4.42174	0.0405612													0.324928	0.0105253
4479317	Bacteria	Firmicutes	Clostridia	Clostridiales	Clostridiaceae	Clostridium							1.88164	0.0354459			2.27322	0.00661929
4481624	Bacteria	Firmicutes	Clostridia	Clostridiales	Clostridiaceae	Clostridium																			2.2473	0.0141106
523589	Bacteria	Firmicutes	Clostridia	Clostridiales	Clostridiaceae	Clostridium			-3.03311	2.4178e-05	3.70587	0.0267288					3.04171	0.038042	-1.26328	0.000104713																	3.81591	0.00192965
73000	Bacteria	Firmicutes	Clostridia	Clostridiales	Clostridiaceae	Clostridium																																					2.10279	0.0340349
818516	Bacteria	Firmicutes	Clostridia	Clostridiales	Clostridiaceae	Clostridium	3.12594	0.0083754																	3.00188	0.0135914					-2.79032	0.00653139	-0.0856137	0.0063314
958584	Bacteria	Firmicutes	Clostridia	Clostridiales	Clostridiaceae	Clostridium					-3.82441	0.0260834							4.21864	0.0138074	-0.376962	0.0117843	-0.328711	0.0162963	3.80413	0.0236529															-0.0804333	0.0137839
New.CleanUp.ReferenceOTU100332	Bacteria	Firmicutes	Clostridia	Clostridiales	Clostridiaceae	Clostridium			-4.53355	0.0123513							4.73644	0.0122716			-0.312418	0.0119278	-0.373196	0.0233821							-4.4475	0.00939315	-0.669067	0.00255735			5.05987	0.00937156
New.CleanUp.ReferenceOTU112923	Bacteria	Firmicutes	Clostridia	Clostridiales	Clostridiaceae	Clostridium																									2.48893	0.000331259
New.CleanUp.ReferenceOTU112995	Bacteria	Firmicutes	Clostridia	Clostridiales	Clostridiaceae	Clostridium			1.88196	0.000371624
New.CleanUp.ReferenceOTU116385	Bacteria	Firmicutes	Clostridia	Clostridiales	Clostridiaceae	Clostridium											2.78554	2.29945e-05
New.CleanUp.ReferenceOTU122540	Bacteria	Firmicutes	Clostridia	Clostridiales	Clostridiaceae	Clostridium			2.64922	0.019698
New.CleanUp.ReferenceOTU127250	Bacteria	Firmicutes	Clostridia	Clostridiales	Clostridiaceae	Clostridium																											0.0200521	0.00406612
New.CleanUp.ReferenceOTU147865	Bacteria	Firmicutes	Clostridia	Clostridiales	Clostridiaceae	Clostridium	3.05647	0.0347771																	2.97163	0.0408854					-4.06808	0.0260123
New.CleanUp.ReferenceOTU162876	Bacteria	Firmicutes	Clostridia	Clostridiales	Clostridiaceae	Clostridium																																			0.0562493	0.0385275
New.CleanUp.ReferenceOTU166249	Bacteria	Firmicutes	Clostridia	Clostridiales	Clostridiaceae	Clostridium					3.04572	0.0352946													-3.09733	0.0301971
New.CleanUp.ReferenceOTU167372	Bacteria	Firmicutes	Clostridia	Clostridiales	Clostridiaceae	Clostridium															0.301912	0.00245043	0.343464	0.00286825			-3.05226	0.000439571					-0.126475	6.72817e-05
New.CleanUp.ReferenceOTU180892	Bacteria	Firmicutes	Clostridia	Clostridiales	Clostridiaceae	Clostridium									5.43041	0.0146139											-3.44006	8.09098e-11			-3.41339	1.46628e-11					3.43635	1.24456e-10	3.44473	1.8826e-10
New.CleanUp.ReferenceOTU181727	Bacteria	Firmicutes	Clostridia	Clostridiales	Clostridiaceae	Clostridium							1.88217	0.0419516							-0.287579	0.0157831	-0.314794	7.67794e-06
New.CleanUp.ReferenceOTU184471	Bacteria	Firmicutes	Clostridia	Clostridiales	Clostridiaceae	Clostridium	-2.15004	0.00629088																	-2.1833	0.00595417			2.4571	0.0154433			0.0411993	0.00502422							0.0415945	0.00498683
New.CleanUp.ReferenceOTU19700	Bacteria	Firmicutes	Clostridia	Clostridiales	Clostridiaceae	Clostridium	-1.61532	8.34371e-05																	-1.6157	7.90651e-05
New.CleanUp.ReferenceOTU23234	Bacteria	Firmicutes	Clostridia	Clostridiales	Clostridiaceae	Clostridium			3.68551	0.000618719									2.63924	0.00104075	-0.854141	0.000216106															-3.52643	0.00065394
New.CleanUp.ReferenceOTU24898	Bacteria	Firmicutes	Clostridia	Clostridiales	Clostridiaceae	Clostridium															0.252394	0.0321595	0.402091	0.00562987									-0.0831118	0.0254797
New.CleanUp.ReferenceOTU25924	Bacteria	Firmicutes	Clostridia	Clostridiales	Clostridiaceae	Clostridium											1.64093	0.0165465
New.CleanUp.ReferenceOTU29174	Bacteria	Firmicutes	Clostridia	Clostridiales	Clostridiaceae	Clostridium															-0.803722	0.00643158	-0.623951	0.00283144
New.CleanUp.ReferenceOTU29842	Bacteria	Firmicutes	Clostridia	Clostridiales	Clostridiaceae	Clostridium					2.50385	0.0194					2.58147	0.0227472																			2.57006	0.00576005					2.40298	0.0477432
New.CleanUp.ReferenceOTU3245	Bacteria	Firmicutes	Clostridia	Clostridiales	Clostridiaceae	Clostridium									3.18469	0.0297751			1.15262	0.0269966											-3.13964	0.0492019
New.CleanUp.ReferenceOTU37091	Bacteria	Firmicutes	Clostridia	Clostridiales	Clostridiaceae	Clostridium																	-0.215826	0.0338551
New.CleanUp.ReferenceOTU37268	Bacteria	Firmicutes	Clostridia	Clostridiales	Clostridiaceae	Clostridium																					-4.35582	0.0395974											4.55593	0.0408757
New.CleanUp.ReferenceOTU42072	Bacteria	Firmicutes	Clostridia	Clostridiales	Clostridiaceae	Clostridium					2.02632	0.0320165																	1.28226	0.0393751
New.CleanUp.ReferenceOTU42935	Bacteria	Firmicutes	Clostridia	Clostridiales	Clostridiaceae	Clostridium																											0.0385179	0.0425743
New.CleanUp.ReferenceOTU43067	Bacteria	Firmicutes	Clostridia	Clostridiales	Clostridiaceae	Clostridium							-3.70891	0.0297111	-3.6991	0.026832	-3.73931	0.0339615			-0.394726	0.020346	-0.372271	0.0237882							-4.0645	0.0218309	-0.360617	0.0178884							0.29626	0.0199023	-3.729	0.0342976
New.CleanUp.ReferenceOTU64947	Bacteria	Firmicutes	Clostridia	Clostridiales	Clostridiaceae	Clostridium															-0.803723	0.00208472
New.CleanUp.ReferenceOTU74103	Bacteria	Firmicutes	Clostridia	Clostridiales	Clostridiaceae	Clostridium																													1.98129	0.011849
New.CleanUp.ReferenceOTU76331	Bacteria	Firmicutes	Clostridia	Clostridiales	Clostridiaceae	Clostridium							2.75638	0.00522812					-0.941435	0.0363838
New.CleanUp.ReferenceOTU76466	Bacteria	Firmicutes	Clostridia	Clostridiales	Clostridiaceae	Clostridium																																					1.82954	0.0387803
New.CleanUp.ReferenceOTU80520	Bacteria	Firmicutes	Clostridia	Clostridiales	Clostridiaceae	Clostridium															-0.803723	0.00208472
New.CleanUp.ReferenceOTU82563	Bacteria	Firmicutes	Clostridia	Clostridiales	Clostridiaceae	Clostridium													1.45206	0.00313406	-0.272416	0.00549598	-0.706028	0.00260172			-1.28101	0.0119384					-0.0329395	0.00726862							-0.0592356	0.00621721
New.CleanUp.ReferenceOTU85342	Bacteria	Firmicutes	Clostridia	Clostridiales	Clostridiaceae	Clostridium	-5.21915	0.00428166	4.58692	0.000710944																					4.66462	0.000397092
New.CleanUp.ReferenceOTU88646	Bacteria	Firmicutes	Clostridia	Clostridiales	Clostridiaceae	Clostridium																																			0.0448083	0.000664245
New.CleanUp.ReferenceOTU89392	Bacteria	Firmicutes	Clostridia	Clostridiales	Clostridiaceae	Clostridium																																					2.21316	0.0230287
New.CleanUp.ReferenceOTU9196	Bacteria	Firmicutes	Clostridia	Clostridiales	Clostridiaceae	Clostridium									2.23957	0.0300439															-2.35572	0.0360745
New.CleanUp.ReferenceOTU93133	Bacteria	Firmicutes	Clostridia	Clostridiales	Clostridiaceae	Clostridium							2.38999	0.0106282											-2.38999	0.0099533							0.0703608	0.0184195							0.107749	0.0171875
New.CleanUp.ReferenceOTU93816	Bacteria	Firmicutes	Clostridia	Clostridiales	Clostridiaceae	Clostridium																																					2.60165	0.0309386
New.CleanUp.ReferenceOTU97753	Bacteria	Firmicutes	Clostridia	Clostridiales	Clostridiaceae	Clostridium					3.01656	0.0203539																					0.0226908	0.0355288
New.ReferenceOTU1097	Bacteria	Firmicutes	Clostridia	Clostridiales	Clostridiaceae	Clostridium							3.38417	0.0362079																	2.86838	4.26438e-05											3.73821	0.02015
New.ReferenceOTU1111	Bacteria	Firmicutes	Clostridia	Clostridiales	Clostridiaceae	Clostridium	2.62312	0.033603
New.ReferenceOTU1310	Bacteria	Firmicutes	Clostridia	Clostridiales	Clostridiaceae	Clostridium																	-0.134845	0.0277645
New.ReferenceOTU1333	Bacteria	Firmicutes	Clostridia	Clostridiales	Clostridiaceae	Clostridium					2.0629	0.0458127
New.ReferenceOTU262	Bacteria	Firmicutes	Clostridia	Clostridiales	Clostridiaceae	Clostridium							5.86344	0.00178937	-4.67323	0.0432927	-4.75891	0.043595																									5.79993	0.00236918
New.ReferenceOTU325	Bacteria	Firmicutes	Clostridia	Clostridiales	Clostridiaceae	Clostridium																																					2.47128	0.0477432
New.ReferenceOTU332	Bacteria	Firmicutes	Clostridia	Clostridiales	Clostridiaceae	Clostridium							1.98807	0.00998383					-0.549475	0.0229563
New.ReferenceOTU410	Bacteria	Firmicutes	Clostridia	Clostridiales	Clostridiaceae	Clostridium					2.99509	0.000549128
New.ReferenceOTU737	Bacteria	Firmicutes	Clostridia	Clostridiales	Clostridiaceae	Clostridium													-0.663134	0.0183445
New.ReferenceOTU907	Bacteria	Firmicutes	Clostridia	Clostridiales	Clostridiaceae	Clostridium					2.43323	0.00690131	4.63149	0.0138946																	2.68511	0.0386742
New.ReferenceOTU952	Bacteria	Firmicutes	Clostridia	Clostridiales	Clostridiaceae	Clostridium																															2.53673	0.00960211
178640	Bacteria	Firmicutes	Clostridia	Clostridiales	Clostridiaceae	SMB53							2.89644	1.2024e-05																			0.070565	1.31669e-05
178738	Bacteria	Firmicutes	Clostridia	Clostridiales	Clostridiaceae	SMB53					3.8448	0.00399058	3.89625	0.00353383							-1.14358	7.92721e-07																					3.84842	0.00435322
193672	Bacteria	Firmicutes	Clostridia	Clostridiales	Clostridiaceae	SMB53																													-2.89748	0.0351266	-5.08301	2.24129e-05	-4.96402	0.00099578
196315	Bacteria	Firmicutes	Clostridia	Clostridiales	Clostridiaceae	SMB53									2.91478	0.000178733			1.75034	8.77181e-14
198209	Bacteria	Firmicutes	Clostridia	Clostridiales	Clostridiaceae	SMB53							2.26342	0.000188467																													2.53772	0.000194216
270200	Bacteria	Firmicutes	Clostridia	Clostridiales	Clostridiaceae	SMB53																													2.11885	0.00539387
302932	Bacteria	Firmicutes	Clostridia	Clostridiales	Clostridiaceae	SMB53																			-2.15335	0.0390674
312070	Bacteria	Firmicutes	Clostridia	Clostridiales	Clostridiaceae	SMB53															-0.185405	0.0477963
3805518	Bacteria	Firmicutes	Clostridia	Clostridiales	Clostridiaceae	SMB53	2.31872	0.0480561
4434334	Bacteria	Firmicutes	Clostridia	Clostridiales	Clostridiaceae	SMB53																									-1.39026	0.0192109
535955	Bacteria	Firmicutes	Clostridia	Clostridiales	Clostridiaceae	SMB53											-1.7485	0.0207386													-1.53273	0.02627
New.CleanUp.ReferenceOTU104647	Bacteria	Firmicutes	Clostridia	Clostridiales	Clostridiaceae	SMB53															0.240033	0.0114359	0.215979	0.0168817
New.CleanUp.ReferenceOTU11508	Bacteria	Firmicutes	Clostridia	Clostridiales	Clostridiaceae	SMB53									3.40192	0.00073009	3.34388	0.0010062
New.CleanUp.ReferenceOTU13433	Bacteria	Firmicutes	Clostridia	Clostridiales	Clostridiaceae	SMB53													0.89119	0.000340357							-3.52365	0.0360117
New.CleanUp.ReferenceOTU171351	Bacteria	Firmicutes	Clostridia	Clostridiales	Clostridiaceae	SMB53															0.141996	0.00869706	0.147206	0.0139044			-2.80579	0.00582206
New.CleanUp.ReferenceOTU23743	Bacteria	Firmicutes	Clostridia	Clostridiales	Clostridiaceae	SMB53											1.65557	0.043595															0.0333053	0.0152671
New.CleanUp.ReferenceOTU56313	Bacteria	Firmicutes	Clostridia	Clostridiales	Clostridiaceae	SMB53			-4.40661	0.0186907					2.33609	0.00249654
New.CleanUp.ReferenceOTU8277	Bacteria	Firmicutes	Clostridia	Clostridiales	Clostridiaceae	SMB53																									-2.99852	0.00612776
New.CleanUp.ReferenceOTU90842	Bacteria	Firmicutes	Clostridia	Clostridiales	Clostridiaceae	SMB53																																			0.0317556	0.00039158
New.ReferenceOTU1444	Bacteria	Firmicutes	Clostridia	Clostridiales	Clostridiaceae	SMB53							-2.89792	0.00146574			-3.00159	0.000560397													-3.32448	2.77697e-07	-0.0432965	0.0223312
New.ReferenceOTU36	Bacteria	Firmicutes	Clostridia	Clostridiales	Clostridiaceae	SMB53													0.794235	0.0216224
New.ReferenceOTU422	Bacteria	Firmicutes	Clostridia	Clostridiales	Clostridiaceae	SMB53							2.21967	0.0195885									0.244101	0.0250989									0.0590071	0.0014185
New.ReferenceOTU645	Bacteria	Firmicutes	Clostridia	Clostridiales	Clostridiaceae	SMB53	2.58832	0.0480965					-3.13158	0.0158655
New.ReferenceOTU7	Bacteria	Firmicutes	Clostridia	Clostridiales	Clostridiaceae	SMB53																	-0.128701	0.0249308
1063126	Bacteria	Firmicutes	Clostridia	Clostridiales	Clostridiaceae	Unclassified																	0.457022	0.012832
1104963	Bacteria	Firmicutes	Clostridia	Clostridiales	Clostridiaceae	Unclassified					3.44378	0.009325									-0.197033	0.0121484	-0.220775	0.00295221							3.05054	0.0100513
1127530	Bacteria	Firmicutes	Clostridia	Clostridiales	Clostridiaceae	Unclassified	8.4974	0.0285015	8.06434	0.0204671	-8.39808	0.0401117			9.14821	0.000307102			3.47933	0.00025227			-0.412015	0.0468807	8.32685	0.0448712	-9.64022	5.64182e-06			-8.52732	0.00308087	-0.181056	0.00630724			8.7578	1.08754e-64	9.96173	2.4141e-40	-0.271895	0.00275838	-8.39634	0.0424493
1147925	Bacteria	Firmicutes	Clostridia	Clostridiales	Clostridiaceae	Unclassified													1.21907	0.000518964											-2.99953	0.0123739	-0.099946	0.00167617			3.2511	0.0239833	3.5169	0.0327933
1625448	Bacteria	Firmicutes	Clostridia	Clostridiales	Clostridiaceae	Unclassified																									-6.15304	0.000250154	-0.163233	0.0355106
171437	Bacteria	Firmicutes	Clostridia	Clostridiales	Clostridiaceae	Unclassified	2.05077	0.0414004																	2.53074	0.0322681
174353	Bacteria	Firmicutes	Clostridia	Clostridiales	Clostridiaceae	Unclassified																							1.8318	0.000125913
174960	Bacteria	Firmicutes	Clostridia	Clostridiales	Clostridiaceae	Unclassified																					-2.65871	0.0263731
182643	Bacteria	Firmicutes	Clostridia	Clostridiales	Clostridiaceae	Unclassified							-3.08279	0.00366564													-3.17778	0.005005			-3.6268	1.03246e-05	-0.0732935	1.24016e-05									-3.06069	0.00376885
1838560	Bacteria	Firmicutes	Clostridia	Clostridiales	Clostridiaceae	Unclassified	-2.84707	0.0106231																	-2.91669	0.00994029	-3.15821	0.00932889
196391	Bacteria	Firmicutes	Clostridia	Clostridiales	Clostridiaceae	Unclassified																							-4.61051	0.0442165	-2.70267	0.000417139	-0.0640084	0.000209614
2157225	Bacteria	Firmicutes	Clostridia	Clostridiales	Clostridiaceae	Unclassified					-1.98274	0.0223673
2190939	Bacteria	Firmicutes	Clostridia	Clostridiales	Clostridiaceae	Unclassified																											-0.0510592	0.0178095
220242	Bacteria	Firmicutes	Clostridia	Clostridiales	Clostridiaceae	Unclassified													2.20509	3.61514e-05	-0.427534	8.71324e-05					-2.01887	0.000317543					-0.0520631	0.000163323							-0.0935394	0.000131436
2318497	Bacteria	Firmicutes	Clostridia	Clostridiales	Clostridiaceae	Unclassified							-4.65626	0.0313028			-4.1694	0.00235082	1.67948	0.0104787
235424	Bacteria	Firmicutes	Clostridia	Clostridiales	Clostridiaceae	Unclassified																			-1.85881	0.0231835
2366384	Bacteria	Firmicutes	Clostridia	Clostridiales	Clostridiaceae	Unclassified															-0.21361	0.000528375	-0.241551	0.00436567
290241	Bacteria	Firmicutes	Clostridia	Clostridiales	Clostridiaceae	Unclassified			5.40045	2.32544e-05					5.17483	3.45841e-05																			-4.40752	0.0194736	-5.14458	0.00338904	-4.73728	0.0436741			3.62533	0.0283061
296420	Bacteria	Firmicutes	Clostridia	Clostridiales	Clostridiaceae	Unclassified																									-3.44074	0.0119647	-0.0992587	0.0220702
298006	Bacteria	Firmicutes	Clostridia	Clostridiales	Clostridiaceae	Unclassified	6.85363	0.00931142																	6.68328	0.0188943																	-6.75168	0.0167129
300582	Bacteria	Firmicutes	Clostridia	Clostridiales	Clostridiaceae	Unclassified																											-0.0810321	0.034081
301226	Bacteria	Firmicutes	Clostridia	Clostridiales	Clostridiaceae	Unclassified																													2.72566	0.0267915
304779	Bacteria	Firmicutes	Clostridia	Clostridiales	Clostridiaceae	Unclassified																									-2.99991	0.00280137	-0.079679	0.000684593
305432	Bacteria	Firmicutes	Clostridia	Clostridiales	Clostridiaceae	Unclassified					2.51128	0.0170417
316378	Bacteria	Firmicutes	Clostridia	Clostridiales	Clostridiaceae	Unclassified																					-2.65645	0.044323			-3.13923	0.00969251	-0.109119	0.0134703							0.0246381	0.0257074
3171053	Bacteria	Firmicutes	Clostridia	Clostridiales	Clostridiaceae	Unclassified															-0.175167	0.0277955
321096	Bacteria	Firmicutes	Clostridia	Clostridiales	Clostridiaceae	Unclassified									2.19017	0.0285275
342666	Bacteria	Firmicutes	Clostridia	Clostridiales	Clostridiaceae	Unclassified																									-2.67504	0.00386517	-0.0572098	0.0213378
3571896	Bacteria	Firmicutes	Clostridia	Clostridiales	Clostridiaceae	Unclassified			4.79976	0.00651149	5.68228	0.000242517
3576174	Bacteria	Firmicutes	Clostridia	Clostridiales	Clostridiaceae	Unclassified					1.7472	0.0471331
3759020	Bacteria	Firmicutes	Clostridia	Clostridiales	Clostridiaceae	Unclassified							-3.05137	0.0071827													-3.84027	0.00680553			-3.29923	0.00556597	-0.0924523	0.00867654							-0.202907	0.00957211	-3.06548	0.00799761
4041792	Bacteria	Firmicutes	Clostridia	Clostridiales	Clostridiaceae	Unclassified			-3.32697	0.000447634	-3.16492	0.000144698																															-3.1652	0.000176057
4333784	Bacteria	Firmicutes	Clostridia	Clostridiales	Clostridiaceae	Unclassified																																			0.0442561	0.0128671
4352318	Bacteria	Firmicutes	Clostridia	Clostridiales	Clostridiaceae	Unclassified													0.820192	0.0477715
4352349	Bacteria	Firmicutes	Clostridia	Clostridiales	Clostridiaceae	Unclassified	-6.34735	3.55828e-05																	-6.43207	3.43521e-05															0.246791	0.0118022	-2.28735	7.33421e-59
4357657	Bacteria	Firmicutes	Clostridia	Clostridiales	Clostridiaceae	Unclassified					3.66289	0.0157287									-0.309597	6.90272e-05	-0.312781	0.00601829							4.2647	0.030368
4371562	Bacteria	Firmicutes	Clostridia	Clostridiales	Clostridiaceae	Unclassified			3.63009	0.00597859	3.8191	0.00197117
4383953	Bacteria	Firmicutes	Clostridia	Clostridiales	Clostridiaceae	Unclassified																									-2.22299	0.00541198	-0.0538603	0.00318243
4407305	Bacteria	Firmicutes	Clostridia	Clostridiales	Clostridiaceae	Unclassified	-2.83893	0.0139445
4446320	Bacteria	Firmicutes	Clostridia	Clostridiales	Clostridiaceae	Unclassified																									-2.65122	0.00858584	-0.0667169	0.022104
4452146	Bacteria	Firmicutes	Clostridia	Clostridiales	Clostridiaceae	Unclassified																																			-0.531941	3.8287e-28
4460263	Bacteria	Firmicutes	Clostridia	Clostridiales	Clostridiaceae	Unclassified							6.32035	0.000188467			6.80932	0.00820158			0.354926	3.32999e-06	0.34221	2.54433e-09
622303	Bacteria	Firmicutes	Clostridia	Clostridiales	Clostridiaceae	Unclassified																					-3.29719	0.0133513					-0.124358	0.0296782
743082	Bacteria	Firmicutes	Clostridia	Clostridiales	Clostridiaceae	Unclassified																			1.91889	0.0477635
81682	Bacteria	Firmicutes	Clostridia	Clostridiales	Clostridiaceae	Unclassified															-0.282811	0.0136663
New.CleanUp.ReferenceOTU106933	Bacteria	Firmicutes	Clostridia	Clostridiales	Clostridiaceae	Unclassified															0.284616	0.00882173	0.219629	0.0257586
New.CleanUp.ReferenceOTU109247	Bacteria	Firmicutes	Clostridia	Clostridiales	Clostridiaceae	Unclassified							4.28056	0.0311667			4.21145	0.0372046	-3.89747	0.0261934			0.0888991	0.000700947			3.44885	0.0439032					0.125387	0.0342436									4.23416	0.0367542
New.CleanUp.ReferenceOTU111676	Bacteria	Firmicutes	Clostridia	Clostridiales	Clostridiaceae	Unclassified															0.185244	1.76689e-06	0.230792	2.12087e-06
New.CleanUp.ReferenceOTU11720	Bacteria	Firmicutes	Clostridia	Clostridiales	Clostridiaceae	Unclassified					3.32591	0.0262519
New.CleanUp.ReferenceOTU120957	Bacteria	Firmicutes	Clostridia	Clostridiales	Clostridiaceae	Unclassified													1.03134	0.0469083											-2.55217	0.0393151	-0.0770089	0.0364358
New.CleanUp.ReferenceOTU129208	Bacteria	Firmicutes	Clostridia	Clostridiales	Clostridiaceae	Unclassified	4.44421	2.08221e-09	4.48026	6.07933e-09			4.69473	2.19493e-07	4.70396	1.9017e-07	4.66845	1.73325e-07	-1.47319	2.32232e-10					4.42362	1.25571e-09							0.245967	3.53348e-10							0.131256	5.95643e-09
New.CleanUp.ReferenceOTU131056	Bacteria	Firmicutes	Clostridia	Clostridiales	Clostridiaceae	Unclassified							-5.13076	1.61146e-08			-5.15216	2.07645e-08	2.52394	4.60068e-09											-5.37866	9.58306e-08	-0.41639	5.0233e-09							0.58683	2.76852e-09
New.CleanUp.ReferenceOTU13728	Bacteria	Firmicutes	Clostridia	Clostridiales	Clostridiaceae	Unclassified																													4.25625	0.0496787	2.32714	0.000264442	2.35811	0.000429493
New.CleanUp.ReferenceOTU13738	Bacteria	Firmicutes	Clostridia	Clostridiales	Clostridiaceae	Unclassified																															3.9284	9.66514e-08	4.06127	4.52978e-07
New.CleanUp.ReferenceOTU139671	Bacteria	Firmicutes	Clostridia	Clostridiales	Clostridiaceae	Unclassified															0.160384	0.0386387											-0.0665538	0.0402617
New.CleanUp.ReferenceOTU145051	Bacteria	Firmicutes	Clostridia	Clostridiales	Clostridiaceae	Unclassified																															2.48977	0.0453289
New.CleanUp.ReferenceOTU147927	Bacteria	Firmicutes	Clostridia	Clostridiales	Clostridiaceae	Unclassified													0.702988	0.0332457
New.CleanUp.ReferenceOTU157778	Bacteria	Firmicutes	Clostridia	Clostridiales	Clostridiaceae	Unclassified																																			0.0373898	5.16731e-05
New.CleanUp.ReferenceOTU158469	Bacteria	Firmicutes	Clostridia	Clostridiales	Clostridiaceae	Unclassified									2.57365	0.0402321																			2.71383	0.04575	2.71384	0.0494504	2.93133	0.0466606
New.CleanUp.ReferenceOTU169683	Bacteria	Firmicutes	Clostridia	Clostridiales	Clostridiaceae	Unclassified																	-0.194237	0.00410995					3.46401	0.0169399					-2.2454	0.0318413
New.CleanUp.ReferenceOTU170995	Bacteria	Firmicutes	Clostridia	Clostridiales	Clostridiaceae	Unclassified															0.155443	6.2952e-21											0.0351073	1.59592e-07
New.CleanUp.ReferenceOTU172983	Bacteria	Firmicutes	Clostridia	Clostridiales	Clostridiaceae	Unclassified																																			0.590662	0.0348977
New.CleanUp.ReferenceOTU172995	Bacteria	Firmicutes	Clostridia	Clostridiales	Clostridiaceae	Unclassified																	-0.156022	0.0125748									-0.0694324	0.0268963
New.CleanUp.ReferenceOTU174774	Bacteria	Firmicutes	Clostridia	Clostridiales	Clostridiaceae	Unclassified					-1.66048	0.0257393
New.CleanUp.ReferenceOTU186855	Bacteria	Firmicutes	Clostridia	Clostridiales	Clostridiaceae	Unclassified	-2.28181	0.0448525			2.31482	0.0462126													-2.34513	0.0413716					2.06756	0.043664
New.CleanUp.ReferenceOTU188863	Bacteria	Firmicutes	Clostridia	Clostridiales	Clostridiaceae	Unclassified	-2.92845	0.00735841	3.01308	0.0276429											-0.148304	0.0117843	-0.167496	0.00729081	-3.0997	0.000833788					3.24483	0.00359478
New.CleanUp.ReferenceOTU19503	Bacteria	Firmicutes	Clostridia	Clostridiales	Clostridiaceae	Unclassified															-0.282812	0.000283233																			-0.128747	0.00242353
New.CleanUp.ReferenceOTU19870	Bacteria	Firmicutes	Clostridia	Clostridiales	Clostridiaceae	Unclassified															0.137628	0.00479264
New.CleanUp.ReferenceOTU19953	Bacteria	Firmicutes	Clostridia	Clostridiales	Clostridiaceae	Unclassified															0.110889	0.00554832	0.139923	0.000215084									-0.0889748	0.039724							-0.128746	0.0315847
New.CleanUp.ReferenceOTU21999	Bacteria	Firmicutes	Clostridia	Clostridiales	Clostridiaceae	Unclassified			3.21777	0.000251667	3.62725	0.00538509									-0.549919	0.000121833	-0.77228	0.000315563							3.25604	0.000198423	0.126089	0.000122868							-0.230851	0.00169313	3.52964	0.000411929
New.CleanUp.ReferenceOTU23591	Bacteria	Firmicutes	Clostridia	Clostridiales	Clostridiaceae	Unclassified																	0.125587	3.51968e-13									0.0227184	0.0099999
New.CleanUp.ReferenceOTU28291	Bacteria	Firmicutes	Clostridia	Clostridiales	Clostridiaceae	Unclassified							3.10257	4.35241e-10	4.48874	0.0249255															3.01806	4.51748e-11	0.111646	7.43337e-10									3.09541	3.74371e-10
New.CleanUp.ReferenceOTU28495	Bacteria	Firmicutes	Clostridia	Clostridiales	Clostridiaceae	Unclassified																																			0.0370951	0.0100359
New.CleanUp.ReferenceOTU33341	Bacteria	Firmicutes	Clostridia	Clostridiales	Clostridiaceae	Unclassified																																					2.25886	0.0435306
New.CleanUp.ReferenceOTU33606	Bacteria	Firmicutes	Clostridia	Clostridiales	Clostridiaceae	Unclassified															0.137594	0.00911035	0.143432	0.00709134
New.CleanUp.ReferenceOTU39417	Bacteria	Firmicutes	Clostridia	Clostridiales	Clostridiaceae	Unclassified					-2.47679	0.00119663	2.60498	0.00329704																			0.173296	0.000310481			2.64272	0.00587036	2.68772	0.0101211
New.CleanUp.ReferenceOTU39545	Bacteria	Firmicutes	Clostridia	Clostridiales	Clostridiaceae	Unclassified																	0.217474	0.00459109
New.CleanUp.ReferenceOTU46777	Bacteria	Firmicutes	Clostridia	Clostridiales	Clostridiaceae	Unclassified																																			0.046568	0.0221471
New.CleanUp.ReferenceOTU4820	Bacteria	Firmicutes	Clostridia	Clostridiales	Clostridiaceae	Unclassified																	0.113886	0.0200868
New.CleanUp.ReferenceOTU48268	Bacteria	Firmicutes	Clostridia	Clostridiales	Clostridiaceae	Unclassified									-2.61611	1.1939e-14					-0.233726	0.0417987	-0.265558	0.00153126	2.61614	1.49963e-14			2.61831	4.71862e-14
New.CleanUp.ReferenceOTU51136	Bacteria	Firmicutes	Clostridia	Clostridiales	Clostridiaceae	Unclassified																	-0.173555	0.0284507
New.CleanUp.ReferenceOTU5406	Bacteria	Firmicutes	Clostridia	Clostridiales	Clostridiaceae	Unclassified																															2.40884	0.00987659	2.5417	0.0121364
New.CleanUp.ReferenceOTU55716	Bacteria	Firmicutes	Clostridia	Clostridiales	Clostridiaceae	Unclassified																													-2.21916	0.0267915
New.CleanUp.ReferenceOTU58488	Bacteria	Firmicutes	Clostridia	Clostridiales	Clostridiaceae	Unclassified																							3.40674	7.81293e-05
New.CleanUp.ReferenceOTU67210	Bacteria	Firmicutes	Clostridia	Clostridiales	Clostridiaceae	Unclassified									2.98859	0.0189424
New.CleanUp.ReferenceOTU69841	Bacteria	Firmicutes	Clostridia	Clostridiales	Clostridiaceae	Unclassified															-0.282811	0.00384054	-0.215827	0.00416912																	-0.128746	0.0169782
New.CleanUp.ReferenceOTU71744	Bacteria	Firmicutes	Clostridia	Clostridiales	Clostridiaceae	Unclassified											2.07065	1.65604e-06																									2.07152	1.9143e-06
New.CleanUp.ReferenceOTU8045	Bacteria	Firmicutes	Clostridia	Clostridiales	Clostridiaceae	Unclassified																	-24.0497	0.036076
New.CleanUp.ReferenceOTU81013	Bacteria	Firmicutes	Clostridia	Clostridiales	Clostridiaceae	Unclassified																	-0.651711	0.00416912
New.CleanUp.ReferenceOTU86274	Bacteria	Firmicutes	Clostridia	Clostridiales	Clostridiaceae	Unclassified																													2.70679	0.0479194
New.CleanUp.ReferenceOTU90959	Bacteria	Firmicutes	Clostridia	Clostridiales	Clostridiaceae	Unclassified																					-3.16651	0.00117722							3.66245	0.00282452							-3.32691	0.0315358
New.CleanUp.ReferenceOTU91607	Bacteria	Firmicutes	Clostridia	Clostridiales	Clostridiaceae	Unclassified															0.306699	0.020267
New.CleanUp.ReferenceOTU95438	Bacteria	Firmicutes	Clostridia	Clostridiales	Clostridiaceae	Unclassified																					-2.04642	0.0105767					-0.0589079	0.0452686
New.CleanUp.ReferenceOTU96554	Bacteria	Firmicutes	Clostridia	Clostridiales	Clostridiaceae	Unclassified															0.111523	0.00445794	0.10051	0.026244
New.CleanUp.ReferenceOTU96720	Bacteria	Firmicutes	Clostridia	Clostridiales	Clostridiaceae	Unclassified																							2.54303	7.19408e-06													3.02862	0.0173119
New.CleanUp.ReferenceOTU97194	Bacteria	Firmicutes	Clostridia	Clostridiales	Clostridiaceae	Unclassified																	-0.704424	0.0191455
New.CleanUp.ReferenceOTU98610	Bacteria	Firmicutes	Clostridia	Clostridiales	Clostridiaceae	Unclassified	2.60732	0.0347771					-2.59081	0.0315774											2.59083	0.0315767	2.55225	0.0299562					0.182701	0.0198621
New.ReferenceOTU1007	Bacteria	Firmicutes	Clostridia	Clostridiales	Clostridiaceae	Unclassified			1.77455	0.00172504			1.77486	0.00195864	1.77487	0.00142241	1.77484	0.00194569	-0.535378	2.21787e-09	0.214838	3.8424e-09	0.160333	0.000110052																	0.0446159	1.56782e-09	1.77484	0.00217016
New.ReferenceOTU1209	Bacteria	Firmicutes	Clostridia	Clostridiales	Clostridiaceae	Unclassified															0.111089	0.038767											-0.0527419	0.0274017
New.ReferenceOTU1431	Bacteria	Firmicutes	Clostridia	Clostridiales	Clostridiaceae	Unclassified							-4.88243	0.00112371					5.26676	0.000979511	-0.113876	2.49661e-07	-2.39021	0.000312923			-5.98608	0.000743223			-5.23801	0.00114286	-0.124187	0.0014185	-4.80142	0.00117073					-0.223448	0.00169296	-4.90252	0.00138233
New.ReferenceOTU189	Bacteria	Firmicutes	Clostridia	Clostridiales	Clostridiaceae	Unclassified															0.322767	0.000527924					-2.64675	0.00647373			-2.35506	0.00378563	-0.0677072	0.00354985
New.ReferenceOTU210	Bacteria	Firmicutes	Clostridia	Clostridiales	Clostridiaceae	Unclassified																											-0.133361	0.00031016
New.ReferenceOTU408	Bacteria	Firmicutes	Clostridia	Clostridiales	Clostridiaceae	Unclassified																									-3.04448	0.009872	-0.0981205	0.00604868									1.52141	0.00485544
New.ReferenceOTU41	Bacteria	Firmicutes	Clostridia	Clostridiales	Clostridiaceae	Unclassified																													-2.31559	0.000506958
New.ReferenceOTU426	Bacteria	Firmicutes	Clostridia	Clostridiales	Clostridiaceae	Unclassified	4.2188	0.0490855													0.221946	0.00208472
New.ReferenceOTU439	Bacteria	Firmicutes	Clostridia	Clostridiales	Clostridiaceae	Unclassified																													-2.2629	0.000324013
New.ReferenceOTU486	Bacteria	Firmicutes	Clostridia	Clostridiales	Clostridiaceae	Unclassified	1.7129	0.00455463																											1.52963	0.000302264
New.ReferenceOTU693	Bacteria	Firmicutes	Clostridia	Clostridiales	Clostridiaceae	Unclassified							2.10647	0.0337071
New.ReferenceOTU750	Bacteria	Firmicutes	Clostridia	Clostridiales	Clostridiaceae	Unclassified					3.31296	0.0340429
New.ReferenceOTU754	Bacteria	Firmicutes	Clostridia	Clostridiales	Clostridiaceae	Unclassified																									-4.60263	0.00165843
New.ReferenceOTU809	Bacteria	Firmicutes	Clostridia	Clostridiales	Clostridiaceae	Unclassified															0.161898	0.000420767	0.193995	6.66393e-09
New.ReferenceOTU850	Bacteria	Firmicutes	Clostridia	Clostridiales	Clostridiaceae	Unclassified															0.115445	0.0299751
New.ReferenceOTU886	Bacteria	Firmicutes	Clostridia	Clostridiales	Clostridiaceae	Unclassified							2.49305	0.019195																			0.0772588	0.0364407
4434268	Bacteria	Firmicutes	Clostridia	Clostridiales	Eubacteriaceae	Pseudoramibacter_Eubacterium									-6.91357	2.67163e-05	-6.43144	5.87638e-05
New.CleanUp.ReferenceOTU117313	Bacteria	Firmicutes	Clostridia	Clostridiales	Eubacteriaceae	Pseudoramibacter_Eubacterium	1.98657	7.72924e-05			-1.98653	7.49292e-05	-1.98651	8.02027e-05							-0.0735912	3.94198e-05	-0.0756984	4.24689e-05	1.98627	7.27461e-05									1.98725	0.00010759	1.98734	0.000113295	1.98742	0.000133891	-0.15432	3.22235e-05
New.CleanUp.ReferenceOTU141833	Bacteria	Firmicutes	Clostridia	Clostridiales	Eubacteriaceae	Pseudoramibacter_Eubacterium																					-1.98577	0.000301067
New.CleanUp.ReferenceOTU153161	Bacteria	Firmicutes	Clostridia	Clostridiales	Eubacteriaceae	Pseudoramibacter_Eubacterium																													4.22008	0.0499991			4.55507	0.0408757	-0.234164	0.0448377
New.CleanUp.ReferenceOTU175360	Bacteria	Firmicutes	Clostridia	Clostridiales	Eubacteriaceae	Pseudoramibacter_Eubacterium																											-0.0518942	0.0175643							-0.128747	0.00121517
New.CleanUp.ReferenceOTU175786	Bacteria	Firmicutes	Clostridia	Clostridiales	Eubacteriaceae	Pseudoramibacter_Eubacterium			2.34039	0.0294796
New.CleanUp.ReferenceOTU62678	Bacteria	Firmicutes	Clostridia	Clostridiales	Eubacteriaceae	Pseudoramibacter_Eubacterium											-5.42744	0.00657056									-3.01053	1.04647e-10			-4.61842	0.00904633
New.CleanUp.ReferenceOTU9729	Bacteria	Firmicutes	Clostridia	Clostridiales	Eubacteriaceae	Pseudoramibacter_Eubacterium			-4.62161	2.32544e-05													-0.258567	6.63452e-05											4.9987	4.35504e-05	4.99882	4.75241e-05	5.25614	5.34043e-05			4.78018	3.01961e-05
New.CleanUp.ReferenceOTU20617	Bacteria	Firmicutes	Clostridia	Clostridiales	Eubacteriaceae	Unclassified																	-0.0994031	0.0287897
110944	Bacteria	Firmicutes	Clostridia	Clostridiales	Lachnospiraceae	Blautia																									-3.57185	0.00297854
120281	Bacteria	Firmicutes	Clostridia	Clostridiales	Lachnospiraceae	Blautia																									-3.98825	0.00556597			3.64837	0.00120771					0.164494	0.000332665
158211	Bacteria	Firmicutes	Clostridia	Clostridiales	Lachnospiraceae	Blautia									3.47964	0.000964483																											3.42585	0.00166352
173920	Bacteria	Firmicutes	Clostridia	Clostridiales	Lachnospiraceae	Blautia															-0.514595	0.0409301
174747	Bacteria	Firmicutes	Clostridia	Clostridiales	Lachnospiraceae	Blautia																																			0.0239493	0.016537
174892	Bacteria	Firmicutes	Clostridia	Clostridiales	Lachnospiraceae	Blautia																																			0.0729527	0.0357577
175373	Bacteria	Firmicutes	Clostridia	Clostridiales	Lachnospiraceae	Blautia	3.9045	5.02167e-08	-3.93486	3.11787e-07	-3.90122	4.8807e-08	-3.89962	4.19788e-08							-0.571613	1.59728e-08	-0.311283	5.17782e-08	3.89961	3.69129e-08	-3.9692	1.0891e-06					-0.0553034	5.0233e-09	3.96343	1.08445e-06	3.96343	1.29101e-06	3.97673	2.72692e-06	-0.0823346	3.54156e-09	3.94852	5.37103e-07
175559	Bacteria	Firmicutes	Clostridia	Clostridiales	Lachnospiraceae	Blautia	-3.64419	9.06969e-08			3.67394	1.03017e-07	3.70302	1.09078e-07											-3.70324	1.00339e-07															0.112282	1.67606e-09
175586	Bacteria	Firmicutes	Clostridia	Clostridiales	Lachnospiraceae	Blautia			-6.26074	0.0200112									0.626729	3.63371e-46											-6.10494	0.0216764
175932	Bacteria	Firmicutes	Clostridia	Clostridiales	Lachnospiraceae	Blautia																													-4.65272	0.00722931
176157	Bacteria	Firmicutes	Clostridia	Clostridiales	Lachnospiraceae	Blautia			-5.49055	0.00162473			-4.82828	0.00633381	-4.81232	0.00501228					-0.0801276	0.03774	-0.0882564	0.0199372							-5.37055	0.00164123											-4.86085	0.00678088
176381	Bacteria	Firmicutes	Clostridia	Clostridiales	Lachnospiraceae	Blautia					3.82027	0.000511287	3.82468	0.000594339																	-5.5461	0.0323201	0.0702786	0.000100112							0.0724305	3.98842e-47
176450	Bacteria	Firmicutes	Clostridia	Clostridiales	Lachnospiraceae	Blautia													1.87926	0.0245674											-4.5049	0.0218309			4.06648	0.0282999
176862	Bacteria	Firmicutes	Clostridia	Clostridiales	Lachnospiraceae	Blautia													1.57738	0.01536																	2.72684	0.0452639					2.61567	0.0318099
176865	Bacteria	Firmicutes	Clostridia	Clostridiales	Lachnospiraceae	Blautia							2.31994	0.00349608	2.13015	0.0121639			-1.04744	0.0112006
177037	Bacteria	Firmicutes	Clostridia	Clostridiales	Lachnospiraceae	Blautia																											0.195942	0.0190909	5.13172	0.047187					0.129928	0.0169495	5.34506	2.79633e-22
177040	Bacteria	Firmicutes	Clostridia	Clostridiales	Lachnospiraceae	Blautia									-5.34869	0.0321862	-1.48063	4.33783e-13	-2.17757	2.10503e-52											-6.02663	0.00403554											-4.07029	0.0016372
177062	Bacteria	Firmicutes	Clostridia	Clostridiales	Lachnospiraceae	Blautia																									-3.31428	0.00491442
177567	Bacteria	Firmicutes	Clostridia	Clostridiales	Lachnospiraceae	Blautia					-4.86174	0.0336661							1.77937	0.0443601	-0.652327	0.000798168	-0.687195	0.0111429
177836	Bacteria	Firmicutes	Clostridia	Clostridiales	Lachnospiraceae	Blautia																									-2.36214	0.0425094
177884	Bacteria	Firmicutes	Clostridia	Clostridiales	Lachnospiraceae	Blautia																											0.0808687	6.67717e-05							0.0436897	4.18842e-05
178151	Bacteria	Firmicutes	Clostridia	Clostridiales	Lachnospiraceae	Blautia					1.55528	0.0111947	2.15607	5.05673e-05	2.14548	0.034957
178462	Bacteria	Firmicutes	Clostridia	Clostridiales	Lachnospiraceae	Blautia																	-0.304789	0.0496701							-2.83641	0.00839498											-4.31207	7.19441e-05
178584	Bacteria	Firmicutes	Clostridia	Clostridiales	Lachnospiraceae	Blautia													1.21698	0.0192165	0.420492	0.0117843											-0.0594126	0.0177413
179436	Bacteria	Firmicutes	Clostridia	Clostridiales	Lachnospiraceae	Blautia													1.80794	8.50116e-22	-0.0804076	3.04195e-10	-0.0873902	3.28e-12			-1.79176	2.35783e-21					-0.085508	6.90967e-22			1.79176	2.82709e-21	1.79176	3.53658e-21	-0.17978	3.21522e-22
179657	Bacteria	Firmicutes	Clostridia	Clostridiales	Lachnospiraceae	Blautia																							-7.1988	8.05529e-07	-3.77414	3.60635e-05
179715	Bacteria	Firmicutes	Clostridia	Clostridiales	Lachnospiraceae	Blautia															-0.589364	0.00871698
179847	Bacteria	Firmicutes	Clostridia	Clostridiales	Lachnospiraceae	Blautia			2.68431	0.0386358									-4.48264	0.0335658
180462	Bacteria	Firmicutes	Clostridia	Clostridiales	Lachnospiraceae	Blautia							-3.8107	0.0302545																													-3.95085	0.0176048
180905	Bacteria	Firmicutes	Clostridia	Clostridiales	Lachnospiraceae	Blautia													1.97694	0.0019033							-1.83561	0.00788036					-0.118255	1.68691e-05			1.83515	0.00936345	1.83629	0.0119732	-0.189661	0.00262297
181617	Bacteria	Firmicutes	Clostridia	Clostridiales	Lachnospiraceae	Blautia																	-0.385708	0.00590678
181718	Bacteria	Firmicutes	Clostridia	Clostridiales	Lachnospiraceae	Blautia	7.13393	0.0498051	-7.82136	0.00472705									3.94856	0.000230737							-6.76805	0.0465878			-7.69337	0.00556597	-0.290428	0.0197633			7.16666	9.94539e-06	7.27033	8.06141e-05
181756	Bacteria	Firmicutes	Clostridia	Clostridiales	Lachnospiraceae	Blautia																									-5.51135	1.70694e-05											-5.33643	0.0151757
182107	Bacteria	Firmicutes	Clostridia	Clostridiales	Lachnospiraceae	Blautia																	0.337809	0.0387405
182116	Bacteria	Firmicutes	Clostridia	Clostridiales	Lachnospiraceae	Blautia																	-0.340344	0.0410262
182196	Bacteria	Firmicutes	Clostridia	Clostridiales	Lachnospiraceae	Blautia													1.9733	0.00528076											-5.36418	0.00218786
182542	Bacteria	Firmicutes	Clostridia	Clostridiales	Lachnospiraceae	Blautia																																			0.0490829	4.60798e-06
183147	Bacteria	Firmicutes	Clostridia	Clostridiales	Lachnospiraceae	Blautia															-0.337001	4.56853e-25	-0.233601	2.04892e-07											3.91324	8.17282e-08
183287	Bacteria	Firmicutes	Clostridia	Clostridiales	Lachnospiraceae	Blautia															-0.370424	0.0451755
183308	Bacteria	Firmicutes	Clostridia	Clostridiales	Lachnospiraceae	Blautia																	0.265324	0.0181478
183824	Bacteria	Firmicutes	Clostridia	Clostridiales	Lachnospiraceae	Blautia									2.50399	0.0267499
183849	Bacteria	Firmicutes	Clostridia	Clostridiales	Lachnospiraceae	Blautia																							-6.64176	0.00458212	-3.63529	0.00310729
183925	Bacteria	Firmicutes	Clostridia	Clostridiales	Lachnospiraceae	Blautia			-5.1492	0.0064643					-4.4732	0.0223719															-5.03043	0.00649485											-4.52223	0.0274823
184238	Bacteria	Firmicutes	Clostridia	Clostridiales	Lachnospiraceae	Blautia									-6.61955	0.000158105			-2.25581	0.00170621	-0.504888	7.95687e-05									-7.07844	1.00678e-07
184561	Bacteria	Firmicutes	Clostridia	Clostridiales	Lachnospiraceae	Blautia			-3.66217	0.0012062									1.67365	0.0196174											-4.01163	0.00480574
184984	Bacteria	Firmicutes	Clostridia	Clostridiales	Lachnospiraceae	Blautia			1.39828	0.0330241	1.40596	0.0371612	1.40656	0.0343715																			0.026616	0.0309464							0.0294675	0.0245618
185059	Bacteria	Firmicutes	Clostridia	Clostridiales	Lachnospiraceae	Blautia	-6.78824	2.6658e-11			6.83416	3.91872e-11	6.87187	6.66201e-11	-6.36272	1.04195e-13			-2.71285	6.22359e-14	0.416817	1.77831e-12	0.44176	2.04768e-12	-6.87083	4.58767e-11									-5.07453	5.09049e-05	-5.07453	5.54636e-05	-4.66735	0.000377467
185731	Bacteria	Firmicutes	Clostridia	Clostridiales	Lachnospiraceae	Blautia									2.07268	0.00451025
185884	Bacteria	Firmicutes	Clostridia	Clostridiales	Lachnospiraceae	Blautia																									-3.0598	0.0207926
186131	Bacteria	Firmicutes	Clostridia	Clostridiales	Lachnospiraceae	Blautia																									-4.11919	0.0341376
186381	Bacteria	Firmicutes	Clostridia	Clostridiales	Lachnospiraceae	Blautia											-4.87695	3.16728e-18	4.89259	1.22183e-18	-0.080408	1.27093e-23					-4.89621	4.79923e-17									4.89484	6.63409e-17	4.89807	1.01138e-16	-0.489936	1.93433e-19
186463	Bacteria	Firmicutes	Clostridia	Clostridiales	Lachnospiraceae	Blautia																					-1.41365	0.0272283													0.028007	9.99788e-21
186468	Bacteria	Firmicutes	Clostridia	Clostridiales	Lachnospiraceae	Blautia									-5.83869	0.00139905			-2.30635	0.0112266											-6.37129	0.000108572
186732	Bacteria	Firmicutes	Clostridia	Clostridiales	Lachnospiraceae	Blautia									-5.4829	4.17136e-06											5.49639	0.000217299	-6.16768	0.00987476	-5.98033	9.28741e-11			-4.60772	0.00191159			-4.69833	0.0118541
186735	Bacteria	Firmicutes	Clostridia	Clostridiales	Lachnospiraceae	Blautia	1.3633	1.53604e-06	-1.3633	2.05313e-06	-1.3633	1.52337e-06	-1.3633	1.53607e-06									-0.104771	8.93457e-07	1.3633	1.47297e-06	-1.36331	1.53603e-06					-0.0194764	8.32966e-07	1.36331	1.99072e-06	1.3633	2.44387e-06	1.3633	2.75717e-06	-0.0290005	6.90995e-07	1.3633	1.9143e-06
186896	Bacteria	Firmicutes	Clostridia	Clostridiales	Lachnospiraceae	Blautia					-3.29834	0.00768765
186997	Bacteria	Firmicutes	Clostridia	Clostridiales	Lachnospiraceae	Blautia									-4.1764	0.0389922															-5.37683	3.3733e-05
187196	Bacteria	Firmicutes	Clostridia	Clostridiales	Lachnospiraceae	Blautia									2.9353	1.15819e-07					0.660012	0.0012589																					2.71622	0.0424493
187210	Bacteria	Firmicutes	Clostridia	Clostridiales	Lachnospiraceae	Blautia			-4.2989	0.0123513							-4.87063	0.0100146	2.1501	0.00786978							-4.63818	0.0193301			-5.86915	1.85744e-05									0.259224	0.00745148	-6.91902	0.00012154
187929	Bacteria	Firmicutes	Clostridia	Clostridiales	Lachnospiraceae	Blautia															-0.666736	0.0268584	-8.78941	0.026455											-3.83786	0.0299376					0.0231718	8.54293e-08
188610	Bacteria	Firmicutes	Clostridia	Clostridiales	Lachnospiraceae	Blautia																									-4.67525	4.48691e-06
188753	Bacteria	Firmicutes	Clostridia	Clostridiales	Lachnospiraceae	Blautia																									-4.76432	0.00921826
188840	Bacteria	Firmicutes	Clostridia	Clostridiales	Lachnospiraceae	Blautia																									-3.68166	0.00101706
189067	Bacteria	Firmicutes	Clostridia	Clostridiales	Lachnospiraceae	Blautia			1.88041	0.00442637	1.90502	0.00636392	1.90714	0.00612616					-1.50038	0.00306865	-0.0983301	0.0484039											0.0384939	0.00297501							0.0410553	0.00438503
189588	Bacteria	Firmicutes	Clostridia	Clostridiales	Lachnospiraceae	Blautia													-2.14706	0.0105956											-4.95871	0.0255998									0.0601331	0.0492897	-3.81808	0.00260465
189807	Bacteria	Firmicutes	Clostridia	Clostridiales	Lachnospiraceae	Blautia																									-3.06017	0.0186211
189877	Bacteria	Firmicutes	Clostridia	Clostridiales	Lachnospiraceae	Blautia																									-3.51844	0.000253233
190108	Bacteria	Firmicutes	Clostridia	Clostridiales	Lachnospiraceae	Blautia																											0.0808686	0.00031016							0.0436896	0.000201594
190162	Bacteria	Firmicutes	Clostridia	Clostridiales	Lachnospiraceae	Blautia			-2.26119	0.0489877							-2.44731	0.0474879	0.980344	0.00578241											-3.20235	0.00029646			3.03843	0.00689881	2.76426	0.0252594					-3.78824	0.00011862
190956	Bacteria	Firmicutes	Clostridia	Clostridiales	Lachnospiraceae	Blautia																																			0.0393677	0.00266261
190987	Bacteria	Firmicutes	Clostridia	Clostridiales	Lachnospiraceae	Blautia	-5.37192	1.1757e-08									-4.90372	0.00344138							-5.38627	2.54516e-08					-5.10472	0.00113049	0.0635326	0.0325305							0.106338	0.00272731
190991	Bacteria	Firmicutes	Clostridia	Clostridiales	Lachnospiraceae	Blautia																									-4.71467	0.00039914
191250	Bacteria	Firmicutes	Clostridia	Clostridiales	Lachnospiraceae	Blautia									-4.26807	0.019944					-1.30624	0.0010581													-4.14746	0.0294905					-0.13701	2.77076e-10
191412	Bacteria	Firmicutes	Clostridia	Clostridiales	Lachnospiraceae	Blautia																									-5.5318	0.00139796											-4.99361	2.02955e-09
191633	Bacteria	Firmicutes	Clostridia	Clostridiales	Lachnospiraceae	Blautia													1.12293	0.00511548
192424	Bacteria	Firmicutes	Clostridia	Clostridiales	Lachnospiraceae	Blautia			1.99519	2.78581e-05			2.01058	3.44861e-05							-0.103422	0.00030855											0.037144	1.2619e-05							0.041999	1.83797e-05	-2.56441	0.0436484
193148	Bacteria	Firmicutes	Clostridia	Clostridiales	Lachnospiraceae	Blautia													0.899739	0.0385097
193219	Bacteria	Firmicutes	Clostridia	Clostridiales	Lachnospiraceae	Blautia											-2.81347	1.10503e-22			-0.0804077	3.16217e-11	-0.0873903	2.48277e-13			-2.81341	6.62206e-23					-0.135064	3.35318e-23			2.81341	8.27797e-23	2.81341	1.10373e-22	-0.282917	1.04966e-23
193367	Bacteria	Firmicutes	Clostridia	Clostridiales	Lachnospiraceae	Blautia																							-3.53482	0.0168704
193372	Bacteria	Firmicutes	Clostridia	Clostridiales	Lachnospiraceae	Blautia																															3.13969	9.68664e-06
193458	Bacteria	Firmicutes	Clostridia	Clostridiales	Lachnospiraceae	Blautia													-0.494296	1.12052e-09	-0.0894931	3.28678e-08																			0.0442525	1.16386e-116
193592	Bacteria	Firmicutes	Clostridia	Clostridiales	Lachnospiraceae	Blautia													1.6419	0.00399789											-4.57895	0.0081347
193666	Bacteria	Firmicutes	Clostridia	Clostridiales	Lachnospiraceae	Blautia	4.23789	0.009296	-4.50146	0.0012062	-4.64147	0.00795165	-4.09244	0.0199274			-3.9972	0.0228607			-0.368058	4.6683e-05	-0.295662	1.30122e-05	4.07947	0.0203291			-7.23272	0.0199099	3.39761	0.0359925	0.0785555	0.0187971							0.252952	0.00127557	-4.40976	0.00815148
194033	Bacteria	Firmicutes	Clostridia	Clostridiales	Lachnospiraceae	Blautia			-3.99302	0.0386229																															-0.124774	0.000639848
194036	Bacteria	Firmicutes	Clostridia	Clostridiales	Lachnospiraceae	Blautia	-3.0213	1.60781e-05																	-3.02482	1.64473e-05
194041	Bacteria	Firmicutes	Clostridia	Clostridiales	Lachnospiraceae	Blautia																									-4.28134	0.000761176
194371	Bacteria	Firmicutes	Clostridia	Clostridiales	Lachnospiraceae	Blautia			1.43152	0.00389925			1.43654	0.00436217																			0.0260864	0.00179996							0.0296136	0.00183147
194380	Bacteria	Firmicutes	Clostridia	Clostridiales	Lachnospiraceae	Blautia																																			0.0729527	0.0357577
194416	Bacteria	Firmicutes	Clostridia	Clostridiales	Lachnospiraceae	Blautia			-3.5867	0.00278093																					-6.34139	7.55619e-07
194512	Bacteria	Firmicutes	Clostridia	Clostridiales	Lachnospiraceae	Blautia	-2.08693	0.000256471					2.0926	0.000284809					-1.50894	0.00126408	-0.875156	0.00131039			-2.09265	0.000261676									-2.79641	0.0499991
194586	Bacteria	Firmicutes	Clostridia	Clostridiales	Lachnospiraceae	Blautia																	0.257256	0.036076
194591	Bacteria	Firmicutes	Clostridia	Clostridiales	Lachnospiraceae	Blautia					-4.10281	2.73885e-05									-0.466606	2.06759e-07	-0.339602	7.06839e-07			-4.72688	9.89276e-07											4.85765	2.12475e-06
194993	Bacteria	Firmicutes	Clostridia	Clostridiales	Lachnospiraceae	Blautia																													2.80481	0.0362171
195166	Bacteria	Firmicutes	Clostridia	Clostridiales	Lachnospiraceae	Blautia			-3.40625	0.00266997					-3.85969	0.00725678	3.57039	0.00138271									4.08492	0.0369809			-3.76017	0.000434234											-3.26041	0.0298216
195358	Bacteria	Firmicutes	Clostridia	Clostridiales	Lachnospiraceae	Blautia																																					-3.49234	0.0220343
195457	Bacteria	Firmicutes	Clostridia	Clostridiales	Lachnospiraceae	Blautia					-2.74674	0.0300493	-3.24667	0.00828223					1.16803	0.0337271											-2.75683	0.0309343
195723	Bacteria	Firmicutes	Clostridia	Clostridiales	Lachnospiraceae	Blautia											-5.55847	0.000130007	5.69395	0.000116042	-0.0804075	2.41127e-08	-0.0873901	6.8523e-10			-6.63168	0.000100251					-0.270728	2.30379e-05			6.49647	0.000185277	6.83045	0.000105033	-0.544527	4.63196e-05
195937	Bacteria	Firmicutes	Clostridia	Clostridiales	Lachnospiraceae	Blautia											-2.23046	0.0147389	1.10753	0.000276377	-0.257202	0.0157831	-0.25978	0.000241038					-5.07916	7.75303e-06	-2.74687	0.000159056
196054	Bacteria	Firmicutes	Clostridia	Clostridiales	Lachnospiraceae	Blautia											-3.18619	0.000541023	1.23918	4.67465e-05			-0.215946	0.0141706					-5.21608	0.000318766	-2.94428	0.00045349
196180	Bacteria	Firmicutes	Clostridia	Clostridiales	Lachnospiraceae	Blautia															-0.468503	0.035151
196200	Bacteria	Firmicutes	Clostridia	Clostridiales	Lachnospiraceae	Blautia																	0.270801	0.0323896
196518	Bacteria	Firmicutes	Clostridia	Clostridiales	Lachnospiraceae	Blautia							2.16618	0.0131769	2.30376	7.27765e-12	2.15132	0.0131987
196581	Bacteria	Firmicutes	Clostridia	Clostridiales	Lachnospiraceae	Blautia	3.71018	0.0477926	-4.29375	0.0201478									0.939894	0.000733004											-4.17232	0.0186211	-0.0494654	0.000155485							-0.104518	0.000102512
196946	Bacteria	Firmicutes	Clostridia	Clostridiales	Lachnospiraceae	Blautia											-5.30175	0.0377969	1.42511	0.0117223
197225	Bacteria	Firmicutes	Clostridia	Clostridiales	Lachnospiraceae	Blautia																									-4.20114	0.00181457
197354	Bacteria	Firmicutes	Clostridia	Clostridiales	Lachnospiraceae	Blautia													1.04931	0.036875											-3.26755	0.0492019
197397	Bacteria	Firmicutes	Clostridia	Clostridiales	Lachnospiraceae	Blautia													1.17295	0.023873											-2.89887	0.0355024
197481	Bacteria	Firmicutes	Clostridia	Clostridiales	Lachnospiraceae	Blautia																	0.330178	0.0249839
198127	Bacteria	Firmicutes	Clostridia	Clostridiales	Lachnospiraceae	Blautia									-3.81468	0.00149639							-4.42262	0.0213675																	-0.0378095	0.0260819	-4.9285	0.0345375
198128	Bacteria	Firmicutes	Clostridia	Clostridiales	Lachnospiraceae	Blautia																													3.56012	5.65341e-05
198156	Bacteria	Firmicutes	Clostridia	Clostridiales	Lachnospiraceae	Blautia					1.92306	1.38089e-07											-2.41238	0.0364304							-5.38887	0.0130661
198915	Bacteria	Firmicutes	Clostridia	Clostridiales	Lachnospiraceae	Blautia																																			-0.108123	0.000790161
199745	Bacteria	Firmicutes	Clostridia	Clostridiales	Lachnospiraceae	Blautia																									-2.60633	0.00480574
2035344	Bacteria	Firmicutes	Clostridia	Clostridiales	Lachnospiraceae	Blautia															-0.394728	2.96547e-07	-0.280212	1.50305e-07
2137906	Bacteria	Firmicutes	Clostridia	Clostridiales	Lachnospiraceae	Blautia			-4.09023	9.9812e-07	-4.03004	4.55219e-08	-4.02665	3.58948e-08																											-0.0808581	1.30692e-09
2235671	Bacteria	Firmicutes	Clostridia	Clostridiales	Lachnospiraceae	Blautia	4.02732	1.04787e-06	4.20217	6.36832e-08	-5.2928	1.8221e-12			5.23691	1.6735e-14	-5.96018	1.08031e-15			-0.225467	0.00559552	-0.236166	1.99162e-05	6.2831	1.26937e-16	6.2966	9.54782e-12	-6.12757	4.28833e-06					-6.15236	1.22428e-12	-3.49281	0.000980664	-5.60197	1.08807e-07			5.15941	5.49877e-14
2387797	Bacteria	Firmicutes	Clostridia	Clostridiales	Lachnospiraceae	Blautia																																			0.0208284	0.0458684
28218	Bacteria	Firmicutes	Clostridia	Clostridiales	Lachnospiraceae	Blautia																									-2.83763	0.0337066
287700	Bacteria	Firmicutes	Clostridia	Clostridiales	Lachnospiraceae	Blautia			-5.27591	0.00208492					-4.59592	0.00603797					-1.25386	0.000525087																			-0.0510437	0.00286093	-4.64421	0.00799761
288367	Bacteria	Firmicutes	Clostridia	Clostridiales	Lachnospiraceae	Blautia													1.65733	0.0116965
289734	Bacteria	Firmicutes	Clostridia	Clostridiales	Lachnospiraceae	Blautia																							-5.45574	3.0436e-12
290291	Bacteria	Firmicutes	Clostridia	Clostridiales	Lachnospiraceae	Blautia													1.46495	0.0067
290771	Bacteria	Firmicutes	Clostridia	Clostridiales	Lachnospiraceae	Blautia																													2.61719	0.000446263	4.9269	0.00576005
292735	Bacteria	Firmicutes	Clostridia	Clostridiales	Lachnospiraceae	Blautia																							-4.93284	5.82282e-05
293869	Bacteria	Firmicutes	Clostridia	Clostridiales	Lachnospiraceae	Blautia																											-0.0711093	3.23212e-07
295023	Bacteria	Firmicutes	Clostridia	Clostridiales	Lachnospiraceae	Blautia																	19.3304	0.00270982
296257	Bacteria	Firmicutes	Clostridia	Clostridiales	Lachnospiraceae	Blautia	-3.96986	0.00106252							4.07057	0.00083273
296487	Bacteria	Firmicutes	Clostridia	Clostridiales	Lachnospiraceae	Blautia									3.87352	8.75156e-07															3.66655	1.36506e-07	0.148366	2.51715e-08			-3.54635	4.36892e-08
299302	Bacteria	Firmicutes	Clostridia	Clostridiales	Lachnospiraceae	Blautia	-3.22834	0.0435685																	-3.60716	0.000362186					-3.70953	0.0216086
3014082	Bacteria	Firmicutes	Clostridia	Clostridiales	Lachnospiraceae	Blautia																																			0.134359	0.00926837	-3.37903	0.00212472
302049	Bacteria	Firmicutes	Clostridia	Clostridiales	Lachnospiraceae	Blautia																							-4.83528	9.79038e-05
302321	Bacteria	Firmicutes	Clostridia	Clostridiales	Lachnospiraceae	Blautia	-4.81725	2.44177e-05	4.1958	0.00163767	4.87568	3.77074e-05	-5.46693	7.59228e-05	-4.32892	0.00320161	-4.07554	0.00652037	-1.5775	0.00668255	-0.256316	0.00878998			-4.98822	8.47888e-06	-5.58267	5.06061e-07			-5.73996	5.12673e-08	-0.106007	1.89903e-06	5.75612	2.91949e-05	-4.18071	0.0209205			0.102962	9.34665e-08	-4.84126	0.000573765
303300	Bacteria	Firmicutes	Clostridia	Clostridiales	Lachnospiraceae	Blautia			-3.16831	0.0106831																					-3.66568	0.0209775
303452	Bacteria	Firmicutes	Clostridia	Clostridiales	Lachnospiraceae	Blautia																									-4.49266	0.000426122
307113	Bacteria	Firmicutes	Clostridia	Clostridiales	Lachnospiraceae	Blautia																							-3.84521	0.0285057
308544	Bacteria	Firmicutes	Clostridia	Clostridiales	Lachnospiraceae	Blautia																							-4.46161	0.000789249
309391	Bacteria	Firmicutes	Clostridia	Clostridiales	Lachnospiraceae	Blautia																	-0.61328	0.00522855
310071	Bacteria	Firmicutes	Clostridia	Clostridiales	Lachnospiraceae	Blautia																	-0.630683	0.0375224
3103114	Bacteria	Firmicutes	Clostridia	Clostridiales	Lachnospiraceae	Blautia																	0.206121	1.35153e-13
312156	Bacteria	Firmicutes	Clostridia	Clostridiales	Lachnospiraceae	Blautia															-0.632086	0.0012278											0.0749765	0.000371653			3.86032	0.000206848	4.07748	0.000259307
318970	Bacteria	Firmicutes	Clostridia	Clostridiales	Lachnospiraceae	Blautia																							-4.70525	0.0084124
326936	Bacteria	Firmicutes	Clostridia	Clostridiales	Lachnospiraceae	Blautia			-6.14357	0.0400933													0.57829	0.000536196													5.89154	0.00343557	6.19261	0.00303356			4.71809	1.27956e-34
332929	Bacteria	Firmicutes	Clostridia	Clostridiales	Lachnospiraceae	Blautia			-2.94431	0.0219656									1.22696	0.0293758							-3.1543	0.040718			-4.22707	3.14003e-05											-3.02037	0.048451
333114	Bacteria	Firmicutes	Clostridia	Clostridiales	Lachnospiraceae	Blautia			-5.01287	0.0203585																					-4.86949	0.0213963
335789	Bacteria	Firmicutes	Clostridia	Clostridiales	Lachnospiraceae	Blautia																	9.81954	0.0119883									-0.138549	0.00810825					4.50079	0.0445171
341930	Bacteria	Firmicutes	Clostridia	Clostridiales	Lachnospiraceae	Blautia																									-3.28964	0.00480574
351163	Bacteria	Firmicutes	Clostridia	Clostridiales	Lachnospiraceae	Blautia																											-0.104494	0.0254797
362568	Bacteria	Firmicutes	Clostridia	Clostridiales	Lachnospiraceae	Blautia									1.01641	0.0283356
365574	Bacteria	Firmicutes	Clostridia	Clostridiales	Lachnospiraceae	Blautia																									-3.87329	0.0359026									0.0335594	0.00850274	3.35839	0.00479718
365735	Bacteria	Firmicutes	Clostridia	Clostridiales	Lachnospiraceae	Blautia															0.473147	0.0292145
368950	Bacteria	Firmicutes	Clostridia	Clostridiales	Lachnospiraceae	Blautia															0.317355	0.00146409
3696710	Bacteria	Firmicutes	Clostridia	Clostridiales	Lachnospiraceae	Blautia			5.09136	4.47134e-05					5.69317	6.05059e-06																					-4.8499	7.51701e-05					5.62126	1.21822e-05
370183	Bacteria	Firmicutes	Clostridia	Clostridiales	Lachnospiraceae	Blautia											-3.25837	0.0241342
3851391	Bacteria	Firmicutes	Clostridia	Clostridiales	Lachnospiraceae	Blautia	6.55771	2.02242e-08	-6.8911	8.11173e-09	-6.04193	0.000834425	-6.51022	2.77077e-08					2.12201	0.0332457					6.51022	2.26695e-08					-6.46652	5.69147e-05											-5.61587	0.0313683
4321810	Bacteria	Firmicutes	Clostridia	Clostridiales	Lachnospiraceae	Blautia	6.59486	2.05411e-06	-7.27294	4.19263e-11	-6.90207	3.01393e-06	-7.01206	1.96294e-06	-6.64011	6.87401e-06			2.70344	0.000673352	-0.265535	0.0106459	-0.281512	0.00690153	6.67543	5.74447e-06					-7.21235	1.68823e-10	-0.115615	0.00260689	-5.9797	0.000792846					-0.0811096	0.018775	-6.38809	1.21822e-05
4335484	Bacteria	Firmicutes	Clostridia	Clostridiales	Lachnospiraceae	Blautia			3.29797	0.0477884	5.0428	6.73428e-05	5.08395	2.90368e-05
4347652	Bacteria	Firmicutes	Clostridia	Clostridiales	Lachnospiraceae	Blautia	-2.88138	0.0480561	2.0226	7.42093e-05	2.0438	9.21613e-05	2.04544	9.91571e-05											-2.96765	0.0448033							0.0359948	5.44941e-05
4359797	Bacteria	Firmicutes	Clostridia	Clostridiales	Lachnospiraceae	Blautia																																					-3.91822	0.0129117
4397737	Bacteria	Firmicutes	Clostridia	Clostridiales	Lachnospiraceae	Blautia	-5.41892	0.00182037	4.96186	0.00163882	5.48409	0.00174313									-0.0886298	6.87146e-05			-5.53461	0.00148323													-4.66437	0.00142254	0.18535	0.000469259
4404507	Bacteria	Firmicutes	Clostridia	Clostridiales	Lachnospiraceae	Blautia											-2.75326	1.98295e-08	2.82632	2.56033e-09	-0.0804072	0.000241885	-0.0873897	4.26291e-05			-2.7555	1.85364e-08					-0.169685	5.77037e-11			2.75534	2.879e-08	2.75571	3.31551e-08	-0.279071	5.46585e-09
4429536	Bacteria	Firmicutes	Clostridia	Clostridiales	Lachnospiraceae	Blautia																									-3.76507	0.00768882
4472551	Bacteria	Firmicutes	Clostridia	Clostridiales	Lachnospiraceae	Blautia	-3.5885	2.19873e-05	-5.46438	2.35941e-16	-4.59705	7.86161e-07	-4.83522	2.50457e-08	3.79146	5.1122e-06	-4.66006	4.12798e-08	1.88985	0.0271725	0.37107	9.50663e-09	0.343945	0.00657309	4.83522	1.99324e-08	4.55102	2.28259e-05	-5.04126	0.00181543	2.91438	0.00143738			4.13259	1.6975e-06					-0.0592162	0.0170276	-2.44937	0.0375685
4481195	Bacteria	Firmicutes	Clostridia	Clostridiales	Lachnospiraceae	Blautia	-4.17607	1.98462e-08	3.99752	1.98305e-09	4.20038	3.10937e-08	4.22061	3.77994e-08											-4.22061	3.31565e-08							0.0762395	8.58775e-09							0.103754	1.87767e-09
525378	Bacteria	Firmicutes	Clostridia	Clostridiales	Lachnospiraceae	Blautia			3.13472	0.0374627																							0.0689473	0.00166023			3.39988	0.0199736			0.108323	0.00078507	-3.89419	0.0195972
532203	Bacteria	Firmicutes	Clostridia	Clostridiales	Lachnospiraceae	Blautia									1.19552	0.0234247
577710	Bacteria	Firmicutes	Clostridia	Clostridiales	Lachnospiraceae	Blautia							2.17793	0.00198756
589313	Bacteria	Firmicutes	Clostridia	Clostridiales	Lachnospiraceae	Blautia																	-0.480991	0.0133667
661266	Bacteria	Firmicutes	Clostridia	Clostridiales	Lachnospiraceae	Blautia	4.89113	0.0313889	-5.72096	0.000850357			-5.2326	0.0231714			-5.62458	0.00938281			-0.451107	9.26996e-05	-0.378799	0							5.2781	0.00109188	0.102371	0.0135788							0.305583	0.00278077	-5.59041	0.0112807
New.CleanUp.ReferenceOTU100615	Bacteria	Firmicutes	Clostridia	Clostridiales	Lachnospiraceae	Blautia																															2.648	0.0115496
New.CleanUp.ReferenceOTU102509	Bacteria	Firmicutes	Clostridia	Clostridiales	Lachnospiraceae	Blautia					1.84272	1.29723e-08	1.84271	1.38526e-08			1.84264	1.49022e-08																					1.84388	2.13161e-08
New.CleanUp.ReferenceOTU102895	Bacteria	Firmicutes	Clostridia	Clostridiales	Lachnospiraceae	Blautia	3.76	0.000233461	-3.87848	0.00105406	-3.75007	0.000205102	-3.74349	0.000188467									-0.308034	0.000195135	3.74349	0.000171737	-4.07107	0.00788794					-0.0521635	2.33238e-05	4.03295	0.00663733	4.03068	0.00697075	4.13091	0.0196243			3.94525	0.00248047
New.CleanUp.ReferenceOTU108328	Bacteria	Firmicutes	Clostridia	Clostridiales	Lachnospiraceae	Blautia																	0.168196	0.0428387
New.CleanUp.ReferenceOTU112685	Bacteria	Firmicutes	Clostridia	Clostridiales	Lachnospiraceae	Blautia																	-0.287209	2.40252e-05			-5.26972	1.4633e-05
New.CleanUp.ReferenceOTU126224	Bacteria	Firmicutes	Clostridia	Clostridiales	Lachnospiraceae	Blautia																	-0.46259	0.00421959
New.CleanUp.ReferenceOTU169904	Bacteria	Firmicutes	Clostridia	Clostridiales	Lachnospiraceae	Blautia																											-0.0598341	9.83817e-05
New.CleanUp.ReferenceOTU176738	Bacteria	Firmicutes	Clostridia	Clostridiales	Lachnospiraceae	Blautia																											0.0808687	6.67717e-05							0.0436897	4.18842e-05
New.CleanUp.ReferenceOTU27894	Bacteria	Firmicutes	Clostridia	Clostridiales	Lachnospiraceae	Blautia			2.87081	0.00174119											-1.33823	0.000267231									2.89559	0.00144998	0.106818	0.000747525
New.CleanUp.ReferenceOTU30352	Bacteria	Firmicutes	Clostridia	Clostridiales	Lachnospiraceae	Blautia															-0.514599	0.000263115	-0.385711	1.33185e-05
New.CleanUp.ReferenceOTU30949	Bacteria	Firmicutes	Clostridia	Clostridiales	Lachnospiraceae	Blautia															-0.396956	0.023139											-0.03169	0.0463725
New.CleanUp.ReferenceOTU31286	Bacteria	Firmicutes	Clostridia	Clostridiales	Lachnospiraceae	Blautia															-0.384915	3.78027e-07	-0.235109	8.31264e-08			-3.86107	1.20248e-06
New.CleanUp.ReferenceOTU31549	Bacteria	Firmicutes	Clostridia	Clostridiales	Lachnospiraceae	Blautia									-1.89838	0.0101485					-1.24807	0.0042436															1.98303	0.0244513
New.CleanUp.ReferenceOTU47121	Bacteria	Firmicutes	Clostridia	Clostridiales	Lachnospiraceae	Blautia															0.178708	6.39383e-11
New.CleanUp.ReferenceOTU69836	Bacteria	Firmicutes	Clostridia	Clostridiales	Lachnospiraceae	Blautia																	0.146539	0.0307297
New.ReferenceOTU1108	Bacteria	Firmicutes	Clostridia	Clostridiales	Lachnospiraceae	Blautia													2.48095	0.0496286
New.ReferenceOTU1170	Bacteria	Firmicutes	Clostridia	Clostridiales	Lachnospiraceae	Blautia					-3.98484	0.0173242
New.ReferenceOTU127	Bacteria	Firmicutes	Clostridia	Clostridiales	Lachnospiraceae	Blautia																									-3.14359	0.0128296
New.ReferenceOTU1320	Bacteria	Firmicutes	Clostridia	Clostridiales	Lachnospiraceae	Blautia																																					-3.69908	0.00659674
New.ReferenceOTU1518	Bacteria	Firmicutes	Clostridia	Clostridiales	Lachnospiraceae	Blautia																							-5.6684	0.0257081													-4.65485	1.25842e-05
New.ReferenceOTU45	Bacteria	Firmicutes	Clostridia	Clostridiales	Lachnospiraceae	Blautia															-0.401295	0.0201581	-0.50285	0.013809							-5.79151	0.0198162			4.38601	0.0149016							-3.9237	0.00402495
New.ReferenceOTU563	Bacteria	Firmicutes	Clostridia	Clostridiales	Lachnospiraceae	Blautia	5.38866	0.00256457			-4.70039	0.0058538	-5.25375	0.00516577			-5.29502	6.25541e-08	1.90635	4.56462e-07					5.25375	0.00460899
New.ReferenceOTU566	Bacteria	Firmicutes	Clostridia	Clostridiales	Lachnospiraceae	Blautia					-5.37556	0.00104486																													0.0240591	4.78147e-81
New.ReferenceOTU616	Bacteria	Firmicutes	Clostridia	Clostridiales	Lachnospiraceae	Blautia													2.17022	0.0450288
New.ReferenceOTU618	Bacteria	Firmicutes	Clostridia	Clostridiales	Lachnospiraceae	Blautia													2.51904	5.05327e-08																	3.61211	8.18107e-06					3.56675	2.2353e-06
174045	Bacteria	Firmicutes	Clostridia	Clostridiales	Lachnospiraceae	Coprococcus					3.63304	1.01304e-06							-3.53661	2.00293e-08	-0.717067	0.00195774	-0.55747	0.00168503									0.0782087	6.86007e-08							0.0702855	1.11781e-06
176201	Bacteria	Firmicutes	Clostridia	Clostridiales	Lachnospiraceae	Coprococcus													1.09493	0.0200208
177111	Bacteria	Firmicutes	Clostridia	Clostridiales	Lachnospiraceae	Coprococcus							-4.55673	0.00254505
177172	Bacteria	Firmicutes	Clostridia	Clostridiales	Lachnospiraceae	Coprococcus																																			0.0824471	0.0134944
177986	Bacteria	Firmicutes	Clostridia	Clostridiales	Lachnospiraceae	Coprococcus			-3.1692	0.00479381	-4.96543	3.2276e-05	-5.01252	6.38034e-06															-5.87087	0.021913	-3.02097	0.00677763
179267	Bacteria	Firmicutes	Clostridia	Clostridiales	Lachnospiraceae	Coprococcus									-4.10624	0.019965					-0.374289	0.0064329									-4.44165	0.000520857			-5.41862	0.0202911							-4.43578	0.0100131
179695	Bacteria	Firmicutes	Clostridia	Clostridiales	Lachnospiraceae	Coprococcus	-3.47596	7.01489e-09	3.43413	1.72312e-09	3.48077	1.06295e-08	3.48448	1.23332e-08					-2.68628	3.41819e-09	-1.22578	0.00107728			-3.4844	9.31256e-09					-4.74953	0.0469188	0.0721807	6.0066e-10							0.0658779	1.3381e-08
181560	Bacteria	Firmicutes	Clostridia	Clostridiales	Lachnospiraceae	Coprococcus									-6.49134	0.000300701															-6.77399	0.00494247	0.10518	0.0415543							0.122178	0.0298138
182054	Bacteria	Firmicutes	Clostridia	Clostridiales	Lachnospiraceae	Coprococcus																	-1.38133	0.000630989			2.35233	0.00334047							-2.3563	0.00443237
182289	Bacteria	Firmicutes	Clostridia	Clostridiales	Lachnospiraceae	Coprococcus									-4.80394	5.17922e-08					-0.236847	0.000161503	-0.23479	0.0165823			5.53777	2.00369e-07	-3.7983	0.0477086					-5.41933	4.76474e-08
184037	Bacteria	Firmicutes	Clostridia	Clostridiales	Lachnospiraceae	Coprococcus									-4.30552	0.000112888
184342	Bacteria	Firmicutes	Clostridia	Clostridiales	Lachnospiraceae	Coprococcus																															-3.7001	0.00271155	-3.62278	0.00328164
184525	Bacteria	Firmicutes	Clostridia	Clostridiales	Lachnospiraceae	Coprococcus					1.12841	0.029031																					0.0230374	0.019521							0.0234879	0.0169768
187356	Bacteria	Firmicutes	Clostridia	Clostridiales	Lachnospiraceae	Coprococcus																	24.135	3.27933e-12
187569	Bacteria	Firmicutes	Clostridia	Clostridiales	Lachnospiraceae	Coprococcus									-4.05646	0.00929077					-0.277393	0.0437151																					-3.68658	0.0220116
189450	Bacteria	Firmicutes	Clostridia	Clostridiales	Lachnospiraceae	Coprococcus																									-2.49236	0.0250298
189755	Bacteria	Firmicutes	Clostridia	Clostridiales	Lachnospiraceae	Coprococcus	-4.37378	0.0233285	3.91674	0.0270392	4.43922	0.0229108	4.48999	0.0207025			-3.80385	0.0290818	-3.82094	0.0185882	-0.165865	0.00053306			-4.48948	0.0204307															0.109319	0.021086
190058	Bacteria	Firmicutes	Clostridia	Clostridiales	Lachnospiraceae	Coprococcus															-0.494121	0.0436625
191081	Bacteria	Firmicutes	Clostridia	Clostridiales	Lachnospiraceae	Coprococcus					-1.85193	0.00787073	-1.85111	0.00740497											1.85113	0.0067573									-4.07583	0.032519
192225	Bacteria	Firmicutes	Clostridia	Clostridiales	Lachnospiraceae	Coprococcus									-3.35894	2.67627e-05															-3.5774	4.39316e-05	0.09708	0.00012103							0.0702514	0.000786213
192958	Bacteria	Firmicutes	Clostridia	Clostridiales	Lachnospiraceae	Coprococcus	-4.74923	0.0163835	3.72832	0.0199664															-4.13663	0.0145002	-3.93862	5.67635e-19													0.0955619	0.0074444
193551	Bacteria	Firmicutes	Clostridia	Clostridiales	Lachnospiraceae	Coprococcus	-2.20645	1.21296e-10	2.20644	1.63374e-10	2.20645	1.37719e-10	2.20645	1.56693e-10			-2.20645	1.2952e-10	-2.24353	7.01183e-11					-2.20645	1.13949e-10							0.0450933	8.97787e-11							0.0459938	5.3136e-11
193987	Bacteria	Firmicutes	Clostridia	Clostridiales	Lachnospiraceae	Coprococcus	-6.94511	1.14499e-05							-6.33671	2.226e-06			-3.11053	6.92716e-07	-2.79427	2.73333e-07			-7.06427	9.71591e-06	-7.44867	5.64182e-06					-0.442069	1.39543e-07	7.31198	1.02239e-05					0.146887	0.000280145
194104	Bacteria	Firmicutes	Clostridia	Clostridiales	Lachnospiraceae	Coprococcus	-2.54166	4.32263e-12	2.54161	4.97991e-12	2.54157	4.71722e-12	2.54165	6.36521e-12			-2.54164	4.29302e-12	-2.57994	1.33321e-12			-0.0404903	0.036735	-2.54166	3.80703e-12							0.0520789	4.89996e-12							0.0531631	2.24682e-12
194123	Bacteria	Firmicutes	Clostridia	Clostridiales	Lachnospiraceae	Coprococcus																																			0.0442494	4.12639e-08
194758	Bacteria	Firmicutes	Clostridia	Clostridiales	Lachnospiraceae	Coprococcus													1.08287	6.57107e-07																					-0.0416061	0.0109108
194921	Bacteria	Firmicutes	Clostridia	Clostridiales	Lachnospiraceae	Coprococcus																																			0.0442498	3.24148e-13
195716	Bacteria	Firmicutes	Clostridia	Clostridiales	Lachnospiraceae	Coprococcus	-4.30922	0.0269177	3.85281	0.0314288	4.37311	0.0262519	4.42543	0.0234727			-3.73934	0.0339615	-3.75841	0.0216224	-0.165865	0.00088335			-4.42491	0.0232909															0.107591	0.0229562
259772	Bacteria	Firmicutes	Clostridia	Clostridiales	Lachnospiraceae	Coprococcus	2.49413	0.0279462			-5.50912	2.85037e-10	-5.437	1.22962e-10											3.08	0.00314706			-5.34595	0.000526571
291512	Bacteria	Firmicutes	Clostridia	Clostridiales	Lachnospiraceae	Coprococcus																	1.58343	0.0102518			-3.31706	0.00612068							3.26583	0.00594017					0.115106	0.0160371
338301	Bacteria	Firmicutes	Clostridia	Clostridiales	Lachnospiraceae	Coprococcus									6.30039	0.000124252	-5.59039	0.000116387	5.72551	0.000104515			-0.0364411	0.0153493			-6.66293	9.07485e-05					-0.272152	2.00283e-05	6.52712	0.000165625					0.437064	2.97713e-05
341730	Bacteria	Firmicutes	Clostridia	Clostridiales	Lachnospiraceae	Coprococcus															-0.198706	0.00667756																			5.1932	2.38624e-07
347639	Bacteria	Firmicutes	Clostridia	Clostridiales	Lachnospiraceae	Coprococcus			-2.78492	0.0130963
3609545	Bacteria	Firmicutes	Clostridia	Clostridiales	Lachnospiraceae	Coprococcus							3.52408	0.0433572	-6.29285	4.68005e-05			-1.93537	0.00900627	-0.229765	0.00291848			-3.5241	0.0437179	5.30883	0.00741151			-6.01615	2.37918e-07	0.0935392	0.00537035	-5.70169	0.0019051	-5.14275	0.00629297	-4.88862	0.0488713	0.105593	0.0190121	-5.88634	9.33455e-05
4405104	Bacteria	Firmicutes	Clostridia	Clostridiales	Lachnospiraceae	Coprococcus																									-5.34715	0.0212648
4466707	Bacteria	Firmicutes	Clostridia	Clostridiales	Lachnospiraceae	Coprococcus																	-0.0666611	6.3057e-06									0.0735122	6.02283e-115							0.0323373	1.51846e-56
4472399	Bacteria	Firmicutes	Clostridia	Clostridiales	Lachnospiraceae	Coprococcus									-4.61857	3.00319e-05					-0.226764	0.00127941					4.36992	0.00194449							-4.67346	0.00036675
New.CleanUp.ReferenceOTU103905	Bacteria	Firmicutes	Clostridia	Clostridiales	Lachnospiraceae	Coprococcus																																			0.0442491	3.22235e-05
New.CleanUp.ReferenceOTU1254	Bacteria	Firmicutes	Clostridia	Clostridiales	Lachnospiraceae	Coprococcus																																			0.044249	0.00016272
New.CleanUp.ReferenceOTU152072	Bacteria	Firmicutes	Clostridia	Clostridiales	Lachnospiraceae	Coprococcus																											0.080869	2.94478e-08							0.0436901	1.29722e-08
New.CleanUp.ReferenceOTU157619	Bacteria	Firmicutes	Clostridia	Clostridiales	Lachnospiraceae	Coprococcus																					-3.33136	0.0498134
New.CleanUp.ReferenceOTU183000	Bacteria	Firmicutes	Clostridia	Clostridiales	Lachnospiraceae	Coprococcus															-0.123063	0.000798168	-0.123567	0.00160195
New.CleanUp.ReferenceOTU75843	Bacteria	Firmicutes	Clostridia	Clostridiales	Lachnospiraceae	Coprococcus																																			0.0442496	2.82231e-10
New.CleanUp.ReferenceOTU87283	Bacteria	Firmicutes	Clostridia	Clostridiales	Lachnospiraceae	Coprococcus																																			0.0442493	2.23145e-07
New.ReferenceOTU443	Bacteria	Firmicutes	Clostridia	Clostridiales	Lachnospiraceae	Coprococcus																					-4.54702	0.00668943															3.04046	6.49936e-11
New.ReferenceOTU753	Bacteria	Firmicutes	Clostridia	Clostridiales	Lachnospiraceae	Coprococcus															-0.165865	0.0136663																			0.100889	0.0415564
1105552	Bacteria	Firmicutes	Clostridia	Clostridiales	Lachnospiraceae	Dorea									2.92962	0.00910414			1.82982	0.000518964											-4.64576	0.0281304
130103	Bacteria	Firmicutes	Clostridia	Clostridiales	Lachnospiraceae	Dorea	-8.07977	9.68586e-08	7.6273	4.03734e-08			8.20054	1.0212e-07							0.334841	1.00991e-07	0.363746	1.76206e-08	-8.19907	9.1092e-08	-8.58468	5.62272e-08					-0.249715	2.6668e-08							0.577429	1.23112e-08
175050	Bacteria	Firmicutes	Clostridia	Clostridiales	Lachnospiraceae	Dorea																											0.169491	0.0334775
179319	Bacteria	Firmicutes	Clostridia	Clostridiales	Lachnospiraceae	Dorea	7.21276	0.000169148
180227	Bacteria	Firmicutes	Clostridia	Clostridiales	Lachnospiraceae	Dorea																	0.146539	0.0307297
187470	Bacteria	Firmicutes	Clostridia	Clostridiales	Lachnospiraceae	Dorea																															5.2877	0.0001475
196176	Bacteria	Firmicutes	Clostridia	Clostridiales	Lachnospiraceae	Dorea							-4.98338	0.00186267																	-5.80216	5.17983e-06
2545820	Bacteria	Firmicutes	Clostridia	Clostridiales	Lachnospiraceae	Dorea									2.81479	0.0433214															-4.6201	0.0111736
2555599	Bacteria	Firmicutes	Clostridia	Clostridiales	Lachnospiraceae	Dorea					-4.74624	0.0497728	-5.20575	0.01851							0.327721	0.0272748	0.351734	0.0315549							-6.50588	4.3609e-05											-5.68156	0.00910156
288930	Bacteria	Firmicutes	Clostridia	Clostridiales	Lachnospiraceae	Dorea							-3.58093	0.0421142																	-4.43413	0.000741356
290101	Bacteria	Firmicutes	Clostridia	Clostridiales	Lachnospiraceae	Dorea															0.250368	0.0296487	0.273296	0.0476761							-2.95088	0.019371	-0.0795802	0.0418613									3.17082	0.028925
297182	Bacteria	Firmicutes	Clostridia	Clostridiales	Lachnospiraceae	Dorea																	0.159715	0.0480973
2992128	Bacteria	Firmicutes	Clostridia	Clostridiales	Lachnospiraceae	Dorea																											-0.22789	8.72893e-05					4.45762	0.00157273	-1.099	0.00114772
300297	Bacteria	Firmicutes	Clostridia	Clostridiales	Lachnospiraceae	Dorea					-6.65782	0.0103379	-5.77356	0.0034248	-6.55022	0.00797357	-5.99486	0.00906703	1.95504	0.00702281													-0.0987205	0.0205215	-6.24633	0.0364319	4.60041	0.0182082
303006	Bacteria	Firmicutes	Clostridia	Clostridiales	Lachnospiraceae	Dorea	-5.33935	0.0320014	-4.59108	0.0403292															-5.51033	0.0204307	-5.31692	0.0150845					-0.160818	0.043314
308338	Bacteria	Firmicutes	Clostridia	Clostridiales	Lachnospiraceae	Dorea																											0.107749	7.68231e-10							0.146291	4.43559e-09
320430	Bacteria	Firmicutes	Clostridia	Clostridiales	Lachnospiraceae	Dorea																																			0.0597361	0.0127496
3221787	Bacteria	Firmicutes	Clostridia	Clostridiales	Lachnospiraceae	Dorea											-4.94197	0.028967													-5.61563	0.00108945
3409363	Bacteria	Firmicutes	Clostridia	Clostridiales	Lachnospiraceae	Dorea																											-0.118241	0.00119953
342110	Bacteria	Firmicutes	Clostridia	Clostridiales	Lachnospiraceae	Dorea							-4.48833	0.00281542																	-6.58978	3.82581e-09
3680006	Bacteria	Firmicutes	Clostridia	Clostridiales	Lachnospiraceae	Dorea															0.0978213	2.55459e-17
3998460	Bacteria	Firmicutes	Clostridia	Clostridiales	Lachnospiraceae	Dorea															-0.198707	0.000159529											0.0735099	1.17496e-19
4288419	Bacteria	Firmicutes	Clostridia	Clostridiales	Lachnospiraceae	Dorea																																			-0.499049	0.0169782
4363269	Bacteria	Firmicutes	Clostridia	Clostridiales	Lachnospiraceae	Dorea													1.21755	0.0175317											-4.94995	0.00267532
4374302	Bacteria	Firmicutes	Clostridia	Clostridiales	Lachnospiraceae	Dorea	6.49355	0.0477454
4424063	Bacteria	Firmicutes	Clostridia	Clostridiales	Lachnospiraceae	Dorea													2.86414	2.03403e-10	-0.25614	0.000436057	-0.339796	0.000562601							3.60481	1.57034e-10	0.181562	0.0355922			3.66477	3.7969e-09	3.68288	1.1253e-08	-0.294971	3.17647e-09
4433417	Bacteria	Firmicutes	Clostridia	Clostridiales	Lachnospiraceae	Dorea			-3.89679	0.0462566
4436046	Bacteria	Firmicutes	Clostridia	Clostridiales	Lachnospiraceae	Dorea			2.66495	0.000304332			-5.0156	7.74825e-15	2.57408	0.00101126			1.64566	6.15201e-08									-6.53294	5.01773e-10	-6.76021	1.58566e-44	-0.0728588	0.00109025	-2.40747	0.0136889							-2.4135	0.00421393
4464445	Bacteria	Firmicutes	Clostridia	Clostridiales	Lachnospiraceae	Dorea			-3.78382	4.9604e-05	-6.02688	3.40578e-11	-5.67787	6.98603e-10	-6.81368	1.13609e-13	-6.20495	1.30323e-12									5.89877	1.09246e-07	-5.74206	0.000596349	-3.46709	0.000257321	-0.0800491	5.89059e-05	-6.91615	7.18381e-11					-0.0701794	0.00278077
4470603	Bacteria	Firmicutes	Clostridia	Clostridiales	Lachnospiraceae	Dorea									2.75631	0.0142162
509709	Bacteria	Firmicutes	Clostridia	Clostridiales	Lachnospiraceae	Dorea			3.62905	0.0494144	4.15103	0.0410802	4.20182	0.0362079					-1.71721	0.0355928	-0.105978	0.0270806	-0.126958	0.0289614																	0.102908	0.0349329
536535	Bacteria	Firmicutes	Clostridia	Clostridiales	Lachnospiraceae	Dorea																											-0.0761022	0.000121459
New.CleanUp.ReferenceOTU130908	Bacteria	Firmicutes	Clostridia	Clostridiales	Lachnospiraceae	Dorea											3.66488	0.00441942															0.185144	0.00159365
New.ReferenceOTU1328	Bacteria	Firmicutes	Clostridia	Clostridiales	Lachnospiraceae	Dorea			5.45077	0.00108849									2.41392	0.0176797															-5.04802	0.00688171
1146349	Bacteria	Firmicutes	Clostridia	Clostridiales	Lachnospiraceae	Epulopiscium					7.41845	5.10176e-06	7.43505	7.22984e-06			-6.02125	0.025236			-0.521434	0.00828957	-0.520625	0.0156094					7.74937	0.000967548	5.11274	0.0337066					-6.67854	0.0428703					7.42164	6.48034e-06
136518	Bacteria	Firmicutes	Clostridia	Clostridiales	Lachnospiraceae	Epulopiscium			4.06125	0.019698					4.65986	0.0126301					0.599707	0.00827388	0.790373	0.0074417	-4.63466	0.0145673									4.88602	0.0132833					0.222309	0.00514633
295029	Bacteria	Firmicutes	Clostridia	Clostridiales	Lachnospiraceae	Epulopiscium					4.02963	0.00347857
4337431	Bacteria	Firmicutes	Clostridia	Clostridiales	Lachnospiraceae	Epulopiscium					7.28381	2.27865e-07													-2.87764	0.00608886
4347358	Bacteria	Firmicutes	Clostridia	Clostridiales	Lachnospiraceae	Epulopiscium									-1.13859	0.0129606					-0.0965793	0.0115106	-0.0845246	0.0225605
4377715	Bacteria	Firmicutes	Clostridia	Clostridiales	Lachnospiraceae	Epulopiscium					5.41418	0.000600935
4413447	Bacteria	Firmicutes	Clostridia	Clostridiales	Lachnospiraceae	Epulopiscium					4.49863	0.00291593
4414388	Bacteria	Firmicutes	Clostridia	Clostridiales	Lachnospiraceae	Epulopiscium													0.82502	0.000231098
New.CleanUp.ReferenceOTU138743	Bacteria	Firmicutes	Clostridia	Clostridiales	Lachnospiraceae	Epulopiscium									-1.72707	0.0112016	-1.72732	0.0145348			-0.316272	0.00557144	-0.298166	0.00706337			-1.7339	0.0160414			-1.73039	0.00976544	-0.0570428	0.00898888							0.0446597	0.00897098
New.CleanUp.ReferenceOTU180050	Bacteria	Firmicutes	Clostridia	Clostridiales	Lachnospiraceae	Epulopiscium							4.33086	0.0229163
New.CleanUp.ReferenceOTU183329	Bacteria	Firmicutes	Clostridia	Clostridiales	Lachnospiraceae	Epulopiscium															-0.163643	0.00164626
New.CleanUp.ReferenceOTU65149	Bacteria	Firmicutes	Clostridia	Clostridiales	Lachnospiraceae	Epulopiscium															-0.163645	3.94476e-19											0.0123305	0.0173124							-0.0743793	9.48554e-13
New.CleanUp.ReferenceOTU69171	Bacteria	Firmicutes	Clostridia	Clostridiales	Lachnospiraceae	Epulopiscium							1.31832	0.0110029							-0.102395	0.00240979													-1.31181	0.0120215	-1.31181	0.0120754	-1.31077	0.0152924
New.CleanUp.ReferenceOTU78906	Bacteria	Firmicutes	Clostridia	Clostridiales	Lachnospiraceae	Epulopiscium					3.68537	0.0377671
New.CleanUp.ReferenceOTU79276	Bacteria	Firmicutes	Clostridia	Clostridiales	Lachnospiraceae	Epulopiscium			2.9775	9.72936e-06	6.05836	3.24683e-05
New.CleanUp.ReferenceOTU89042	Bacteria	Firmicutes	Clostridia	Clostridiales	Lachnospiraceae	Epulopiscium			1.6045	0.00201513	2.23531	0.04185
New.ReferenceOTU1010	Bacteria	Firmicutes	Clostridia	Clostridiales	Lachnospiraceae	Epulopiscium			4.15245	0.000201828	6.08249	0.000122099
New.ReferenceOTU1134	Bacteria	Firmicutes	Clostridia	Clostridiales	Lachnospiraceae	Epulopiscium																					-5.88186	0.000310456					-0.226659	0.00503045
New.ReferenceOTU1263	Bacteria	Firmicutes	Clostridia	Clostridiales	Lachnospiraceae	Epulopiscium																																			0.0233349	1.06154e-35
New.ReferenceOTU464	Bacteria	Firmicutes	Clostridia	Clostridiales	Lachnospiraceae	Epulopiscium	-4.66516	0.00585925			4.75643	0.00448191													-4.82494	0.00315743																	4.75965	0.00483045
176269	Bacteria	Firmicutes	Clostridia	Clostridiales	Lachnospiraceae	Lachnospira			-6.60484	2.45251e-05	-5.89664	0.0345908	-5.82489	0.025729			6.28214	0.00028376			0.114203	0.0291331									-6.02429	0.00105655											-5.48823	0.0354235
193191	Bacteria	Firmicutes	Clostridia	Clostridiales	Lachnospiraceae	Lachnospira	-5.82272	0.00358732	5.35105	0.0382947	5.91881	0.00871028	5.7041	0.00426328							-0.516317	0.0354951			-5.70431	0.00378812					-5.16687	0.0486991	0.0940242	0.00107715							0.103787	0.00114772
194727	Bacteria	Firmicutes	Clostridia	Clostridiales	Lachnospiraceae	Lachnospira															-0.165865	0.0288388																			0.0984635	0.0498144
197552	Bacteria	Firmicutes	Clostridia	Clostridiales	Lachnospiraceae	Lachnospira	-4.79983	0.00880181			4.86505	0.00890477	4.91485	0.00819694	-4.18971	0.00709019					-0.370882	0.00410533	-0.363512	0.00435864	-4.91554	0.00747586							0.0620283	0.0274668							0.0436017	3.24808e-36
198909	Bacteria	Firmicutes	Clostridia	Clostridiales	Lachnospiraceae	Lachnospira																									-5.05459	5.5287e-06
2407149	Bacteria	Firmicutes	Clostridia	Clostridiales	Lachnospiraceae	Lachnospira											3.27933	0.00146123
316732	Bacteria	Firmicutes	Clostridia	Clostridiales	Lachnospiraceae	Lachnospira			-4.38685	0.0064643							4.94507	3.12701e-07
349257	Bacteria	Firmicutes	Clostridia	Clostridiales	Lachnospiraceae	Lachnospira	-4.24027	0.0312536	3.78188	0.0365433	4.30511	0.0302563	4.35528	0.0276401					-1.78948	0.023873	-0.693424	0.0185001			-4.35593	0.0266818									-3.55672	0.0395152					0.103363	0.0329697
355975	Bacteria	Firmicutes	Clostridia	Clostridiales	Lachnospiraceae	Lachnospira																									-4.08437	0.00055624
4354486	Bacteria	Firmicutes	Clostridia	Clostridiales	Lachnospiraceae	Lachnospira					-1.47118	0.0377671					1.80157	0.00529767
4414476	Bacteria	Firmicutes	Clostridia	Clostridiales	Lachnospiraceae	Lachnospira																									-4.5357	5.46975e-07
4457427	Bacteria	Firmicutes	Clostridia	Clostridiales	Lachnospiraceae	Lachnospira													0.715043	0.00213164							-2.35184	0.00563229			-1.76363	0.0230675	-0.0514429	0.00108496	-2.71215	0.00443552	2.20369	0.0104244					-2.55711	0.00146692
173996	Bacteria	Firmicutes	Clostridia	Clostridiales	Lachnospiraceae	Roseburia							3.8287	0.00555169							-0.790774	0.0234039									-4.50621	0.00246309	0.0648924	0.039724							0.0688199	8.67961e-34
174010	Bacteria	Firmicutes	Clostridia	Clostridiales	Lachnospiraceae	Roseburia									-4.68417	0.00364439					-1.1931	0.00419966							-4.3534	0.006885	-5.24396	0.00140508									0.0224636	1.75617e-14	-4.73211	0.00504421
1740283	Bacteria	Firmicutes	Clostridia	Clostridiales	Lachnospiraceae	Roseburia																									-4.06303	0.0453031
174792	Bacteria	Firmicutes	Clostridia	Clostridiales	Lachnospiraceae	Roseburia	3.8598	8.46174e-14																	3.83793	4.85343e-14																	-3.42213	0.0283061
174840	Bacteria	Firmicutes	Clostridia	Clostridiales	Lachnospiraceae	Roseburia			-2.71496	4.7841e-10	-2.71485	3.75797e-10	-2.7148	4.52e-10									-0.890337	5.40746e-12																	-0.0585273	9.05461e-13
1751298	Bacteria	Firmicutes	Clostridia	Clostridiales	Lachnospiraceae	Roseburia																							-7.0065	0.0378534													-6.74511	4.35388e-08
175145	Bacteria	Firmicutes	Clostridia	Clostridiales	Lachnospiraceae	Roseburia															-0.60614	1.61576e-07			-3.21406	1.75443e-09							0.0636039	0.0077728							0.069707	4.80277e-09
175650	Bacteria	Firmicutes	Clostridia	Clostridiales	Lachnospiraceae	Roseburia							-2.71247	0.0100979					1.57632	0.000498691							-2.31134	0.00948146					-0.0574765	1.02044e-06
176306	Bacteria	Firmicutes	Clostridia	Clostridiales	Lachnospiraceae	Roseburia															-0.364614	0.00466636									-4.60998	2.75394e-05					-4.07657	0.0284407					-3.92065	0.00990481
176604	Bacteria	Firmicutes	Clostridia	Clostridiales	Lachnospiraceae	Roseburia															-0.0695654	0.00167575	-0.121766	2.74051e-08
177237	Bacteria	Firmicutes	Clostridia	Clostridiales	Lachnospiraceae	Roseburia																									-3.4063	0.00574257
177515	Bacteria	Firmicutes	Clostridia	Clostridiales	Lachnospiraceae	Roseburia																							-6.58138	0.00152352					-6.26238	5.99942e-07	-5.19649	9.28991e-05	-6.77188	1.65402e-05
179472	Bacteria	Firmicutes	Clostridia	Clostridiales	Lachnospiraceae	Roseburia																															-4.57772	0.00737368	-4.45603	0.0140554
179526	Bacteria	Firmicutes	Clostridia	Clostridiales	Lachnospiraceae	Roseburia																																			0.0621751	0.0329096
179785	Bacteria	Firmicutes	Clostridia	Clostridiales	Lachnospiraceae	Roseburia																													3.25622	0.00230621
180171	Bacteria	Firmicutes	Clostridia	Clostridiales	Lachnospiraceae	Roseburia									-1.71906	1.08251e-25	-1.02729	4.80907e-17					-0.198042	0.0318769													-5.59273	0.0134643
180312	Bacteria	Firmicutes	Clostridia	Clostridiales	Lachnospiraceae	Roseburia																	-0.328565	8.42157e-32													-5.25314	0.00751477
180874	Bacteria	Firmicutes	Clostridia	Clostridiales	Lachnospiraceae	Roseburia																																					-6.13338	0.00501723
181485	Bacteria	Firmicutes	Clostridia	Clostridiales	Lachnospiraceae	Roseburia									-1.84068	0.0439306							-0.188982	1.59675e-09											-4.28921	0.0228018
183653	Bacteria	Firmicutes	Clostridia	Clostridiales	Lachnospiraceae	Roseburia															-0.0739018	0.0221066	-1.02485	8.19307e-05	-4.82094	0.046821	-3.46237	3.04089e-05
184465	Bacteria	Firmicutes	Clostridia	Clostridiales	Lachnospiraceae	Roseburia									-3.20962	0.00283031
184910	Bacteria	Firmicutes	Clostridia	Clostridiales	Lachnospiraceae	Roseburia																											0.0648757	0.0460837							0.058227	0.0433527
185192	Bacteria	Firmicutes	Clostridia	Clostridiales	Lachnospiraceae	Roseburia									-2.61069	0.00871282					-0.237798	0.00341505
185411	Bacteria	Firmicutes	Clostridia	Clostridiales	Lachnospiraceae	Roseburia																													-5.5157	0.0415057
185516	Bacteria	Firmicutes	Clostridia	Clostridiales	Lachnospiraceae	Roseburia																																			0.0626155	0.0271297
1860111	Bacteria	Firmicutes	Clostridia	Clostridiales	Lachnospiraceae	Roseburia			2.20551	0.0185679			2.42881	0.0207025							-0.148188	0.0356715											0.0374801	0.0373805							0.0545547	0.0137101
186030	Bacteria	Firmicutes	Clostridia	Clostridiales	Lachnospiraceae	Roseburia															-0.165864	0.0365872
186077	Bacteria	Firmicutes	Clostridia	Clostridiales	Lachnospiraceae	Roseburia																									-2.79304	0.0323201
187256	Bacteria	Firmicutes	Clostridia	Clostridiales	Lachnospiraceae	Roseburia	2.17781	0.0016918	-2.21705	0.00226149	-2.174	0.00166314									0.354598	0.000616357			2.17159	0.00147031	-2.26275	0.00406442							2.25508	0.00459263
187447	Bacteria	Firmicutes	Clostridia	Clostridiales	Lachnospiraceae	Roseburia																									-3.40475	0.0391784
189208	Bacteria	Firmicutes	Clostridia	Clostridiales	Lachnospiraceae	Roseburia													-1.294	8.09267e-06
189860	Bacteria	Firmicutes	Clostridia	Clostridiales	Lachnospiraceae	Roseburia																									-3.62608	0.00628649											-4.98077	0.0318099
190076	Bacteria	Firmicutes	Clostridia	Clostridiales	Lachnospiraceae	Roseburia							2.1212	0.00579268					-1.28819	0.00328452													0.0386498	0.00481567							0.0502808	0.00487819
190301	Bacteria	Firmicutes	Clostridia	Clostridiales	Lachnospiraceae	Roseburia			1.64413	0.0255272	1.66861	0.0310949	1.67044	0.0291611					-1.19877	0.0213606	-0.859405	0.0409301											0.0291607	0.0201129							0.0371707	0.0221789
190320	Bacteria	Firmicutes	Clostridia	Clostridiales	Lachnospiraceae	Roseburia													-1.2196	1.33787e-09	-0.597872	3.61285e-05									-4.45716	0.0144445									0.0396671	0.00533707
1928156	Bacteria	Firmicutes	Clostridia	Clostridiales	Lachnospiraceae	Roseburia																					-2.68172	4.96767e-12							2.68033	5.28087e-12
193887	Bacteria	Firmicutes	Clostridia	Clostridiales	Lachnospiraceae	Roseburia															0.334118	7.23089e-09					-2.18109	4.96767e-12							2.18094	5.58613e-12
193915	Bacteria	Firmicutes	Clostridia	Clostridiales	Lachnospiraceae	Roseburia													1.40093	0.00400918			-0.886634	3.28914e-08			-2.46188	1.10563e-14
194053	Bacteria	Firmicutes	Clostridia	Clostridiales	Lachnospiraceae	Roseburia																													3.0501	6.91179e-28
194559	Bacteria	Firmicutes	Clostridia	Clostridiales	Lachnospiraceae	Roseburia									2.27901	1.57741e-05					0.311223	0.00324438					-2.28465	2.53629e-05							2.28272	3.14453e-05
194660	Bacteria	Firmicutes	Clostridia	Clostridiales	Lachnospiraceae	Roseburia									-4.42502	0.042559															-5.19702	2.50536e-05
194824	Bacteria	Firmicutes	Clostridia	Clostridiales	Lachnospiraceae	Roseburia															-0.165865	0.0106802
195004	Bacteria	Firmicutes	Clostridia	Clostridiales	Lachnospiraceae	Roseburia															-0.165864	0.0463207
195207	Bacteria	Firmicutes	Clostridia	Clostridiales	Lachnospiraceae	Roseburia													-0.98398	0.0357114
197004	Bacteria	Firmicutes	Clostridia	Clostridiales	Lachnospiraceae	Roseburia									-5.95445	1.07193e-12					-0.311872	7.11652e-09	-0.311738	0.000805328			5.24776	3.31222e-07	-4.87727	0.00196965	-6.11316	3.11069e-20			-5.82334	9.0973e-10	-5.70544	2.6034e-09	-5.99196	2.35018e-07			-5.74527	2.52121e-12
197334	Bacteria	Firmicutes	Clostridia	Clostridiales	Lachnospiraceae	Roseburia															-0.165865	0.0136663
197364	Bacteria	Firmicutes	Clostridia	Clostridiales	Lachnospiraceae	Roseburia									-5.01421	0.00266052					-0.416068	0.00140907									-5.12883	4.10283e-05			-6.09944	0.00689881	-5.40573	0.00936345					-4.71212	0.00501723
197458	Bacteria	Firmicutes	Clostridia	Clostridiales	Lachnospiraceae	Roseburia					-2.07546	0.0401117
197760	Bacteria	Firmicutes	Clostridia	Clostridiales	Lachnospiraceae	Roseburia									3.56826	6.62725e-47															-4.57298	0.0401666			3.56958	1.07353e-46
197864	Bacteria	Firmicutes	Clostridia	Clostridiales	Lachnospiraceae	Roseburia																									-4.11041	0.000893345			-4.23584	0.0248577	-4.08084	0.03559	-5.62431	0.0326186			-3.42833	0.0495066
197930	Bacteria	Firmicutes	Clostridia	Clostridiales	Lachnospiraceae	Roseburia											-3.55224	0.041473													-5.51346	9.40622e-07					-4.36151	0.0189342			0.264063	6.73867e-06	-6.3416	3.2852e-06
198071	Bacteria	Firmicutes	Clostridia	Clostridiales	Lachnospiraceae	Roseburia									-5.06451	0.00154575					-0.216262	7.02369e-05	-0.276462	6.27997e-05			4.8901	0.00214628
198183	Bacteria	Firmicutes	Clostridia	Clostridiales	Lachnospiraceae	Roseburia									-4.87402	0.039585					-0.555451	0.0371249									-4.88289	0.00359478
198422	Bacteria	Firmicutes	Clostridia	Clostridiales	Lachnospiraceae	Roseburia									-5.14352	0.00126131					-0.563594	5.45536e-05	-1.03317	6.19304e-05							-5.70278	0.000450021											-5.19179	0.00184573
198426	Bacteria	Firmicutes	Clostridia	Clostridiales	Lachnospiraceae	Roseburia																											0.0808687	6.67717e-05							0.0436897	4.18842e-05
198930	Bacteria	Firmicutes	Clostridia	Clostridiales	Lachnospiraceae	Roseburia									2.49756	9.02369e-13																			2.49881	1.86024e-12
199054	Bacteria	Firmicutes	Clostridia	Clostridiales	Lachnospiraceae	Roseburia																									-4.3412	0.00556597					-3.47389	0.0154452
199279	Bacteria	Firmicutes	Clostridia	Clostridiales	Lachnospiraceae	Roseburia															-0.354902	0.000937777									-3.58975	0.00386246
199344	Bacteria	Firmicutes	Clostridia	Clostridiales	Lachnospiraceae	Roseburia											4.07022	0.000823052
2123717	Bacteria	Firmicutes	Clostridia	Clostridiales	Lachnospiraceae	Roseburia			1.13963	0.00284603			1.13974	0.00319428							-0.0831656	0.00702944											0.0174226	0.00300381							0.0241923	0.00108553
2123719	Bacteria	Firmicutes	Clostridia	Clostridiales	Lachnospiraceae	Roseburia																											0.0808685	0.0013534
2438203	Bacteria	Firmicutes	Clostridia	Clostridiales	Lachnospiraceae	Roseburia																									-2.93744	0.0430942
245625	Bacteria	Firmicutes	Clostridia	Clostridiales	Lachnospiraceae	Roseburia																																			0.187463	0.0493208
2532173	Bacteria	Firmicutes	Clostridia	Clostridiales	Lachnospiraceae	Roseburia																									-4.43269	7.75716e-05											-4.53665	0.0339873
2565100	Bacteria	Firmicutes	Clostridia	Clostridiales	Lachnospiraceae	Roseburia					3.26713	1.92575e-06																			-3.12019	0.0409341									0.0652711	0.00805313
28914	Bacteria	Firmicutes	Clostridia	Clostridiales	Lachnospiraceae	Roseburia													-2.09266	0.00313406	-0.570497	0.0048937									-5.48636	0.0113574
300235	Bacteria	Firmicutes	Clostridia	Clostridiales	Lachnospiraceae	Roseburia																	-0.272985	0.00153126
311820	Bacteria	Firmicutes	Clostridia	Clostridiales	Lachnospiraceae	Roseburia															-0.165865	0.00670325
317677	Bacteria	Firmicutes	Clostridia	Clostridiales	Lachnospiraceae	Roseburia			-3.71113	0.0213563											0.482285	0.00647668
3195500	Bacteria	Firmicutes	Clostridia	Clostridiales	Lachnospiraceae	Roseburia																									-4.54036	0.00303835
3265161	Bacteria	Firmicutes	Clostridia	Clostridiales	Lachnospiraceae	Roseburia													-1.05042	0.0417471
3272764	Bacteria	Firmicutes	Clostridia	Clostridiales	Lachnospiraceae	Roseburia									-4.35278	1.02575e-05			-1.73361	1.38128e-06	-0.79283	2.79522e-12
3318103	Bacteria	Firmicutes	Clostridia	Clostridiales	Lachnospiraceae	Roseburia							2.69444	5.84599e-05																											0.0651911	0.00805313
3393191	Bacteria	Firmicutes	Clostridia	Clostridiales	Lachnospiraceae	Roseburia																									-3.70925	0.0315303
353124	Bacteria	Firmicutes	Clostridia	Clostridiales	Lachnospiraceae	Roseburia									2.65436	0.00067688											-2.73099	0.00148025							2.70298	0.00154578
3889296	Bacteria	Firmicutes	Clostridia	Clostridiales	Lachnospiraceae	Roseburia	2.87924	0.0011921	-3.0282	0.0022302	-2.86638	0.00115005									0.429823	0.000396569			2.85865	0.000984255	-3.27453	0.007311					-0.0690844	0.0077728	3.22328	0.00689881
3926480	Bacteria	Firmicutes	Clostridia	Clostridiales	Lachnospiraceae	Roseburia											-2.81605	0.0372415											-6.52136	0.000110859	-3.68244	0.000259859					-4.40711	0.000401485	-4.00494	0.0140473	0.128318	0.00820324	-2.85737	0.0354235
392887	Bacteria	Firmicutes	Clostridia	Clostridiales	Lachnospiraceae	Roseburia													1.49378	0.00372191
4217963	Bacteria	Firmicutes	Clostridia	Clostridiales	Lachnospiraceae	Roseburia															-0.693634	0.00774529
4329132	Bacteria	Firmicutes	Clostridia	Clostridiales	Lachnospiraceae	Roseburia																			-3.6675	5.06753e-17					-4.06625	0.025113	0.0586309	0.00700398							0.0764685	0.000527677
4332082	Bacteria	Firmicutes	Clostridia	Clostridiales	Lachnospiraceae	Roseburia																									-3.65343	0.0344289
4335815	Bacteria	Firmicutes	Clostridia	Clostridiales	Lachnospiraceae	Roseburia															-0.259328	0.0237682									-3.73828	0.032422
4339831	Bacteria	Firmicutes	Clostridia	Clostridiales	Lachnospiraceae	Roseburia															-0.321953	0.0117403	-0.406056	0.0209717
4344860	Bacteria	Firmicutes	Clostridia	Clostridiales	Lachnospiraceae	Roseburia									1.93003	1.09979e-10					0.280753	1.74081e-05					-1.93003	1.54513e-10							1.93005	1.99832e-10
4373152	Bacteria	Firmicutes	Clostridia	Clostridiales	Lachnospiraceae	Roseburia																					-4.07454	7.53177e-05					-0.142464	1.76786e-05	3.98814	9.73851e-05					0.195193	2.98992e-05
4373156	Bacteria	Firmicutes	Clostridia	Clostridiales	Lachnospiraceae	Roseburia																									-4.27452	0.00969905											-4.03254	0.0421449
4380813	Bacteria	Firmicutes	Clostridia	Clostridiales	Lachnospiraceae	Roseburia																									-4.37709	0.0392112
4450010	Bacteria	Firmicutes	Clostridia	Clostridiales	Lachnospiraceae	Roseburia			-4.09789	0.0225444							-4.23114	0.0442362	1.83715	0.0218299											-6.41353	2.76309e-06			4.51232	0.0202925							-4.24871	0.0454826
4473788	Bacteria	Firmicutes	Clostridia	Clostridiales	Lachnospiraceae	Roseburia																									-2.92199	0.0355824
701221	Bacteria	Firmicutes	Clostridia	Clostridiales	Lachnospiraceae	Roseburia	-5.78572	0.0320599											2.26638	0.018602			-1.41274	1.99573e-09	-5.93043	0.0236529	-4.60106	1.19123e-09
New.CleanUp.ReferenceOTU8282	Bacteria	Firmicutes	Clostridia	Clostridiales	Lachnospiraceae	Roseburia																											0.0808687	6.67717e-05							0.0436897	4.18842e-05
New.ReferenceOTU1468	Bacteria	Firmicutes	Clostridia	Clostridiales	Lachnospiraceae	Roseburia	-2.15994	0.0357345									-2.1179	0.0281347	2.28552	0.00908987					-2.16634	0.0372392	-2.18441	0.049005					-0.112052	0.0129845							1.09199	0.00631712
129692	Bacteria	Firmicutes	Clostridia	Clostridiales	Lachnospiraceae	[Ruminococcus]																											0.0345491	0.00602686
1551841	Bacteria	Firmicutes	Clostridia	Clostridiales	Lachnospiraceae	[Ruminococcus]													1.80648	0.00126614
170462	Bacteria	Firmicutes	Clostridia	Clostridiales	Lachnospiraceae	[Ruminococcus]																					-2.65239	0.0243381	-5.27408	9.04093e-05	-2.05655	0.0345982									0.137737	3.65695e-09
177230	Bacteria	Firmicutes	Clostridia	Clostridiales	Lachnospiraceae	[Ruminococcus]																							-5.22915	0.00538039
178055	Bacteria	Firmicutes	Clostridia	Clostridiales	Lachnospiraceae	[Ruminococcus]					-5.28822	0.00239348									-0.0292359	0.00134828
178843	Bacteria	Firmicutes	Clostridia	Clostridiales	Lachnospiraceae	[Ruminococcus]																																			0.123884	0.0253401
179400	Bacteria	Firmicutes	Clostridia	Clostridiales	Lachnospiraceae	[Ruminococcus]											-2.4466	0.00132215											-6.95164	2.09418e-13
179508	Bacteria	Firmicutes	Clostridia	Clostridiales	Lachnospiraceae	[Ruminococcus]																							-6.12581	0.0321833
180801	Bacteria	Firmicutes	Clostridia	Clostridiales	Lachnospiraceae	[Ruminococcus]																									3.42025	7.77356e-34					4.22289	0.00698637	4.52721	0.00600245	0.165943	0.0275649
181003	Bacteria	Firmicutes	Clostridia	Clostridiales	Lachnospiraceae	[Ruminococcus]					-3.26677	0.0197402
182245	Bacteria	Firmicutes	Clostridia	Clostridiales	Lachnospiraceae	[Ruminococcus]									3.39516	0.0103171							0.29694	5.79701e-18																	0.196451	0.0257338
182428	Bacteria	Firmicutes	Clostridia	Clostridiales	Lachnospiraceae	[Ruminococcus]									2.59705	0.000445543																									0.08748	0.0335673
183207	Bacteria	Firmicutes	Clostridia	Clostridiales	Lachnospiraceae	[Ruminococcus]	6.69538	0.000186836	7.64727	2.05313e-06	7.07058	7.28908e-05	-6.52436	0.000734393	-5.69967	0.00493094	-7.13911	8.74019e-05	2.13118	2.67749e-09	0.518551	6.1052e-08	0.685847	0.000462688	6.5242	0.00065346	5.42555	0.0448601			5.91446	0.000397092	0.168148	0.0131004	7.20917	2.89727e-05	-6.87927	0.00242631					-6.49839	0.000664601
183783	Bacteria	Firmicutes	Clostridia	Clostridiales	Lachnospiraceae	[Ruminococcus]													0.55573	0.0160741
184770	Bacteria	Firmicutes	Clostridia	Clostridiales	Lachnospiraceae	[Ruminococcus]							-4.58344	0.0220412	-4.56139	0.0213704																											-4.62774	0.0220116
185570	Bacteria	Firmicutes	Clostridia	Clostridiales	Lachnospiraceae	[Ruminococcus]			-8.08044	2.8516e-17			-6.81519	2.8591e-09			-6.91887	1.33998e-09	3.94908	8.88479e-20							-8.5614	3.5643e-15			-7.82588	0.037953	-0.396851	0.00333244			8.65074	0.0148616	9.04033	0.00866273	0.405902	4.27896e-22	-7.78676	3.52542e-20
185859	Bacteria	Firmicutes	Clostridia	Clostridiales	Lachnospiraceae	[Ruminococcus]					-2.99171	0.0163045
1860112	Bacteria	Firmicutes	Clostridia	Clostridiales	Lachnospiraceae	[Ruminococcus]							-3.65132	2.97172e-09			-1.82955	0.0275305	0.615982	0.0358047									-5.30308	5.24297e-08	-2.98286	2.78511e-07	-0.029835	0.0220936	2.14627	0.012002
186549	Bacteria	Firmicutes	Clostridia	Clostridiales	Lachnospiraceae	[Ruminococcus]					-3.47112	0.000686821
187946	Bacteria	Firmicutes	Clostridia	Clostridiales	Lachnospiraceae	[Ruminococcus]																							-5.91632	0.0285057
188047	Bacteria	Firmicutes	Clostridia	Clostridiales	Lachnospiraceae	[Ruminococcus]	6.04755	4.34306e-12	-2.4458	0.0437126	-6.32398	2.2119e-11	-6.25157	2.28032e-11	-5.84117	2.89403e-10			2.2219	0.000950566	-0.291378	0.000367081	-0.297172	0.0286886	5.94273	1.17846e-10			-5.48005	0.00162334	-2.2969	0.0492019											-6.2341	6.90855e-12
188194	Bacteria	Firmicutes	Clostridia	Clostridiales	Lachnospiraceae	[Ruminococcus]							-5.48901	0.0435026	-5.05546	8.36353e-06																											-5.55556	0.0410756
188333	Bacteria	Firmicutes	Clostridia	Clostridiales	Lachnospiraceae	[Ruminococcus]									-3.73187	0.0247816	4.38752	0.0261884									3.62495	0.0280507					0.174697	0.0209497									-3.7618	0.0319187
189296	Bacteria	Firmicutes	Clostridia	Clostridiales	Lachnospiraceae	[Ruminococcus]																																			0.0499789	0.0104121
189403	Bacteria	Firmicutes	Clostridia	Clostridiales	Lachnospiraceae	[Ruminococcus]							-3.50491	0.000188467			-3.40055	0.000220673													-2.67298	0.00235143
189478	Bacteria	Firmicutes	Clostridia	Clostridiales	Lachnospiraceae	[Ruminococcus]							-5.28272	0.0171897	-5.25561	0.0162417			0.382696	6.86538e-18
189530	Bacteria	Firmicutes	Clostridia	Clostridiales	Lachnospiraceae	[Ruminococcus]					-4.25867	0.0139688																													0.0169057	0.0284467
189610	Bacteria	Firmicutes	Clostridia	Clostridiales	Lachnospiraceae	[Ruminococcus]									-3.57998	0.000626497					-0.267832	0.00081606	-0.298454	0.00646216																			-3.04338	0.000231884
189754	Bacteria	Firmicutes	Clostridia	Clostridiales	Lachnospiraceae	[Ruminococcus]													1.72196	0.00160817
190620	Bacteria	Firmicutes	Clostridia	Clostridiales	Lachnospiraceae	[Ruminococcus]											-2.82627	0.049383
190761	Bacteria	Firmicutes	Clostridia	Clostridiales	Lachnospiraceae	[Ruminococcus]			3.64846	0.0325181													0.0944846	1.06139e-62																	0.121517	0.00114602
190863	Bacteria	Firmicutes	Clostridia	Clostridiales	Lachnospiraceae	[Ruminococcus]			-1.99007	0.00149009																					-1.98978	0.00108393
194001	Bacteria	Firmicutes	Clostridia	Clostridiales	Lachnospiraceae	[Ruminococcus]									-5.19083	0.000259681
194201	Bacteria	Firmicutes	Clostridia	Clostridiales	Lachnospiraceae	[Ruminococcus]	-4.13416	0.00049644			4.17925	0.000516825	4.216	0.000535714					-3.74894	0.000152601					-4.21674	0.00048297															0.15271	1.41696e-05
197460	Bacteria	Firmicutes	Clostridia	Clostridiales	Lachnospiraceae	[Ruminococcus]													2.2335	0.0065879							-2.83062	2.31536e-18
197503	Bacteria	Firmicutes	Clostridia	Clostridiales	Lachnospiraceae	[Ruminococcus]													2.76253	0.0049974	-1.80651	0.00266329													-2.47494	0.0366536					-0.0262418	0.0186962
24546	Bacteria	Firmicutes	Clostridia	Clostridiales	Lachnospiraceae	[Ruminococcus]																																	4.63745	2.85345e-06
2686369	Bacteria	Firmicutes	Clostridia	Clostridiales	Lachnospiraceae	[Ruminococcus]															0.113638	2.44127e-09											0.0207636	0.0473021
298942	Bacteria	Firmicutes	Clostridia	Clostridiales	Lachnospiraceae	[Ruminococcus]	3.00749	0.00930235											1.21734	0.0395131					2.88942	0.015653															0.0260396	0.0499485
300952	Bacteria	Firmicutes	Clostridia	Clostridiales	Lachnospiraceae	[Ruminococcus]													1.53207	0.00544791																	2.69837	0.000928044	2.72031	0.00145264
324236	Bacteria	Firmicutes	Clostridia	Clostridiales	Lachnospiraceae	[Ruminococcus]																	0.14599	0.0492444
329597	Bacteria	Firmicutes	Clostridia	Clostridiales	Lachnospiraceae	[Ruminococcus]			1.80225	5.33237e-05									1.42515	0.000263184	-0.85969	0.0126745	-0.903561	0.00352639											-2.18074	0.0499991	1.81155	8.23882e-05	1.81369	0.000102561
340759	Bacteria	Firmicutes	Clostridia	Clostridiales	Lachnospiraceae	[Ruminococcus]																															2.95002	0.0342695	3.35726	0.00923885
342397	Bacteria	Firmicutes	Clostridia	Clostridiales	Lachnospiraceae	[Ruminococcus]							-2.55785	0.0171897			-2.81327	0.00459108													-2.77083	0.000728944
3424669	Bacteria	Firmicutes	Clostridia	Clostridiales	Lachnospiraceae	[Ruminococcus]											-4.18501	0.041473													-5.33435	0.0001498			4.10201	0.0395152
360703	Bacteria	Firmicutes	Clostridia	Clostridiales	Lachnospiraceae	[Ruminococcus]																																	2.83851	0.01709
3715618	Bacteria	Firmicutes	Clostridia	Clostridiales	Lachnospiraceae	[Ruminococcus]	2.46652	0.0241474			-2.62248	0.018648	-2.92696	0.0054976	-2.63752	0.0164703	-2.91427	0.00441942			-0.170908	0.00984152	-0.140588	0.00854635	2.36607	0.0439451
4030157	Bacteria	Firmicutes	Clostridia	Clostridiales	Lachnospiraceae	[Ruminococcus]	-6.22309	0.00172152	5.46747	0.0203585	6.78748	0.00188966	-6.28051	0.0115572	-7.25731	0.00164417	-7.39624	0.00096032							-6.39406	0.00103606	-7.29708	8.5617e-05			-7.96256	3.41449e-06	-0.146352	6.62054e-05	7.5914	1.34352e-05					0.161033	6.00643e-10	-5.52792	0.0376686
4183249	Bacteria	Firmicutes	Clostridia	Clostridiales	Lachnospiraceae	[Ruminococcus]													-0.407951	0.0472609
4331223	Bacteria	Firmicutes	Clostridia	Clostridiales	Lachnospiraceae	[Ruminococcus]																									1.30884	0.0244443
4355379	Bacteria	Firmicutes	Clostridia	Clostridiales	Lachnospiraceae	[Ruminococcus]					-4.00243	0.0219545
4364464	Bacteria	Firmicutes	Clostridia	Clostridiales	Lachnospiraceae	[Ruminococcus]																	0.305095	0.0476761
4366867	Bacteria	Firmicutes	Clostridia	Clostridiales	Lachnospiraceae	[Ruminococcus]																																			0.128288	7.03606e-05
4381338	Bacteria	Firmicutes	Clostridia	Clostridiales	Lachnospiraceae	[Ruminococcus]													0.694319	0.0254239
4396688	Bacteria	Firmicutes	Clostridia	Clostridiales	Lachnospiraceae	[Ruminococcus]					-5.14108	4.96304e-08																	-7.8151	9.8154e-08
4416025	Bacteria	Firmicutes	Clostridia	Clostridiales	Lachnospiraceae	[Ruminococcus]	-2.09952	0.00260639			2.23692	0.00231559			-1.81447	0.0237576			-0.651878	0.00486174	-0.137753	0.000436057	-0.0974572	0.0307432	-2.25318	0.00105883							-0.0383206	0.0101208			-2.23151	0.00801363
4422039	Bacteria	Firmicutes	Clostridia	Clostridiales	Lachnospiraceae	[Ruminococcus]																															2.22538	0.0291528
4443846	Bacteria	Firmicutes	Clostridia	Clostridiales	Lachnospiraceae	[Ruminococcus]																							-6.03576	0.0364959
4449427	Bacteria	Firmicutes	Clostridia	Clostridiales	Lachnospiraceae	[Ruminococcus]																	0.306998	0.00413751					-6.19089	0.000300827
4458634	Bacteria	Firmicutes	Clostridia	Clostridiales	Lachnospiraceae	[Ruminococcus]	3.2586	0.0366522			-4.77812	0.00273403							1.05023	0.039281											-3.98143	0.000534169	-0.0565475	0.0132165					4.41726	0.000877875
4458700	Bacteria	Firmicutes	Clostridia	Clostridiales	Lachnospiraceae	[Ruminococcus]																																			0.0824978	0.022825
4460786	Bacteria	Firmicutes	Clostridia	Clostridiales	Lachnospiraceae	[Ruminococcus]																									-3.879	0.00183542
4464533	Bacteria	Firmicutes	Clostridia	Clostridiales	Lachnospiraceae	[Ruminococcus]																					2.6763	0.00180661
839684	Bacteria	Firmicutes	Clostridia	Clostridiales	Lachnospiraceae	[Ruminococcus]															0.313307	2.62184e-07	-0.33143	1.8225e-07			-1.32176	5.05268e-11							1.32173	5.72358e-11			1.32176	8.21172e-11	0.0261066	1.49308e-23
New.CleanUp.ReferenceOTU116046	Bacteria	Firmicutes	Clostridia	Clostridiales	Lachnospiraceae	[Ruminococcus]																											0.0649682	0.0014185	3.8138	0.000291499					0.050422	0.00503525
New.CleanUp.ReferenceOTU123145	Bacteria	Firmicutes	Clostridia	Clostridiales	Lachnospiraceae	[Ruminococcus]															24.1506	0.0206133
New.CleanUp.ReferenceOTU132678	Bacteria	Firmicutes	Clostridia	Clostridiales	Lachnospiraceae	[Ruminococcus]	2.81926	0.0213163			-2.79653	0.0220511	-2.7831	0.0207025					2.81105	0.0114739					2.78305	0.0205876					2.92805	0.0150765					3.46942	0.0212598	3.72675	0.0208225
New.CleanUp.ReferenceOTU14176	Bacteria	Firmicutes	Clostridia	Clostridiales	Lachnospiraceae	[Ruminococcus]							2.44329	0.00522812															2.97024	0.00341935
New.CleanUp.ReferenceOTU145675	Bacteria	Firmicutes	Clostridia	Clostridiales	Lachnospiraceae	[Ruminococcus]																													3.37676	0.00236076
New.CleanUp.ReferenceOTU146358	Bacteria	Firmicutes	Clostridia	Clostridiales	Lachnospiraceae	[Ruminococcus]															0.309665	5.20529e-06
New.CleanUp.ReferenceOTU173555	Bacteria	Firmicutes	Clostridia	Clostridiales	Lachnospiraceae	[Ruminococcus]																																			0.0442489	0.000801099
New.CleanUp.ReferenceOTU176177	Bacteria	Firmicutes	Clostridia	Clostridiales	Lachnospiraceae	[Ruminococcus]															-0.198706	0.00896174																			0.0323356	1.39282e-05
New.CleanUp.ReferenceOTU182783	Bacteria	Firmicutes	Clostridia	Clostridiales	Lachnospiraceae	[Ruminococcus]																	0.339354	0.039007																	0.137754	0.014823
New.CleanUp.ReferenceOTU188915	Bacteria	Firmicutes	Clostridia	Clostridiales	Lachnospiraceae	[Ruminococcus]																																	-2.24056	3.20404e-19
New.CleanUp.ReferenceOTU29006	Bacteria	Firmicutes	Clostridia	Clostridiales	Lachnospiraceae	[Ruminococcus]																									2.56012	0.0496986
New.CleanUp.ReferenceOTU32165	Bacteria	Firmicutes	Clostridia	Clostridiales	Lachnospiraceae	[Ruminococcus]	2.48593	0.000326658																	2.47144	0.000281638											2.70299	0.00179568	2.77062	0.00303356
New.CleanUp.ReferenceOTU34285	Bacteria	Firmicutes	Clostridia	Clostridiales	Lachnospiraceae	[Ruminococcus]																																			0.0968986	0.0480915
New.CleanUp.ReferenceOTU45265	Bacteria	Firmicutes	Clostridia	Clostridiales	Lachnospiraceae	[Ruminococcus]													-1.80151	0.0417264			-0.326683	3.00614e-50
New.CleanUp.ReferenceOTU50210	Bacteria	Firmicutes	Clostridia	Clostridiales	Lachnospiraceae	[Ruminococcus]																	0.356202	0.00279717							-5.02168	0.0102422							4.94326	0.00111082	0.123918	0.00601338
New.CleanUp.ReferenceOTU59041	Bacteria	Firmicutes	Clostridia	Clostridiales	Lachnospiraceae	[Ruminococcus]	-2.33075	0.0477454			1.94544	0.00517416													-2.40258	0.0448033	-1.99213	0.0060713					-0.100163	0.000582288							0.0470136	0.00756061
New.CleanUp.ReferenceOTU64630	Bacteria	Firmicutes	Clostridia	Clostridiales	Lachnospiraceae	[Ruminococcus]																																	3.43106	0.0472039
New.CleanUp.ReferenceOTU74797	Bacteria	Firmicutes	Clostridia	Clostridiales	Lachnospiraceae	[Ruminococcus]																															-1.18767	0.0214695	-1.18705	0.0270012
New.CleanUp.ReferenceOTU8532	Bacteria	Firmicutes	Clostridia	Clostridiales	Lachnospiraceae	[Ruminococcus]					2.29394	0.000146926																													0.0738969	0.0309632
New.CleanUp.ReferenceOTU93592	Bacteria	Firmicutes	Clostridia	Clostridiales	Lachnospiraceae	[Ruminococcus]																																	4.12194	0.000205447
New.ReferenceOTU1031	Bacteria	Firmicutes	Clostridia	Clostridiales	Lachnospiraceae	[Ruminococcus]			-2.48522	0.0398025																									3.58686	0.0232742
New.ReferenceOTU1037	Bacteria	Firmicutes	Clostridia	Clostridiales	Lachnospiraceae	[Ruminococcus]													1.61538	2.75838e-10
New.ReferenceOTU1053	Bacteria	Firmicutes	Clostridia	Clostridiales	Lachnospiraceae	[Ruminococcus]																																			0.133117	0.00687881
New.ReferenceOTU107	Bacteria	Firmicutes	Clostridia	Clostridiales	Lachnospiraceae	[Ruminococcus]	2.2375	0.0386325					-3.02479	0.00164008																					2.46227	0.035184
New.ReferenceOTU215	Bacteria	Firmicutes	Clostridia	Clostridiales	Lachnospiraceae	[Ruminococcus]													-0.533202	0.00152129
New.ReferenceOTU320	Bacteria	Firmicutes	Clostridia	Clostridiales	Lachnospiraceae	[Ruminococcus]																	0.273745	0.0452601
New.ReferenceOTU597	Bacteria	Firmicutes	Clostridia	Clostridiales	Lachnospiraceae	[Ruminococcus]																															1.61351	0.00212777
New.ReferenceOTU842	Bacteria	Firmicutes	Clostridia	Clostridiales	Lachnospiraceae	[Ruminococcus]											-3.67425	0.0262714													-3.07863	0.0179249	-0.117941	0.00572143
1109293	Bacteria	Firmicutes	Clostridia	Clostridiales	Lachnospiraceae	Unclassified																																			0.0614338	0.00941598
125624	Bacteria	Firmicutes	Clostridia	Clostridiales	Lachnospiraceae	Unclassified							2.59287	7.3409e-07
13986	Bacteria	Firmicutes	Clostridia	Clostridiales	Lachnospiraceae	Unclassified	7.12117	0.0074412	-7.84762	8.67795e-09			-7.64334	0.00952653											6.94941	0.0150698	-8.50399	1.49208e-10			-7.84391	0.000110621	-0.086002	0.0171153									-7.01974	0.0132005
149614	Bacteria	Firmicutes	Clostridia	Clostridiales	Lachnospiraceae	Unclassified																																					-3.73032	0.027902
156357	Bacteria	Firmicutes	Clostridia	Clostridiales	Lachnospiraceae	Unclassified																									2.86139	0.0370803
1654474	Bacteria	Firmicutes	Clostridia	Clostridiales	Lachnospiraceae	Unclassified	2.73639	0.0251768	-3.61523	7.60775e-05	-2.63717	0.0471155	-2.92845	0.0176202	3.04052	0.00435684	-3.4127	0.00197489	1.20334	0.0012795					2.59866	0.047958	-3.52631	0.00168117			-3.91762	5.63023e-06	-0.0522186	0.000651046	4.21224	1.07159e-05					0.121284	0.00629433	-3.2262	0.00531749
1667433	Bacteria	Firmicutes	Clostridia	Clostridiales	Lachnospiraceae	Unclassified	4.19079	0.00150775					-5.1642	0.0207025											4.08317	0.0024619
167373	Bacteria	Firmicutes	Clostridia	Clostridiales	Lachnospiraceae	Unclassified			4.88279	0.0276429																					-3.63392	0.0477357									0.0774796	0.00186358
174288	Bacteria	Firmicutes	Clostridia	Clostridiales	Lachnospiraceae	Unclassified																									-4.85136	0.000206794									0.174874	0.0361962	-4.34798	0.0155874
174625	Bacteria	Firmicutes	Clostridia	Clostridiales	Lachnospiraceae	Unclassified															-0.165865	0.00670325											0.0808694	3.70421e-15
174862	Bacteria	Firmicutes	Clostridia	Clostridiales	Lachnospiraceae	Unclassified															-0.620218	0.00603279									-4.37099	0.0135219
175168	Bacteria	Firmicutes	Clostridia	Clostridiales	Lachnospiraceae	Unclassified	-5.39664	0.00191204							-4.78539	0.00110336	-4.82641	0.0016376	1.57137	0.00177324	-0.419643	0.000575334	-0.355563	0.000597699	-5.51233	0.0015784	-5.89995	0.000962817			-5.15193	0.00147699	-0.160185	0.00321307
175261	Bacteria	Firmicutes	Clostridia	Clostridiales	Lachnospiraceae	Unclassified											-3.72306	0.000141678	0.880411	0.0309545									-4.60402	0.00868474	-4.19089	2.02596e-07											-3.52816	0.000577869
175509	Bacteria	Firmicutes	Clostridia	Clostridiales	Lachnospiraceae	Unclassified			1.66368	0.00261493	1.47052	0.0184626	1.69258	0.00329025					-0.924775	0.00244534													0.0274568	0.00125912							0.0414919	0.00153445
175729	Bacteria	Firmicutes	Clostridia	Clostridiales	Lachnospiraceae	Unclassified											-3.45764	0.0128521											-5.70152	0.0204106	-4.6956	2.09677e-06
175750	Bacteria	Firmicutes	Clostridia	Clostridiales	Lachnospiraceae	Unclassified																													2.84823	0.0274132
175909	Bacteria	Firmicutes	Clostridia	Clostridiales	Lachnospiraceae	Unclassified			-3.21314	0.0487108																					-3.46836	0.0457064			3.42121	0.0448206
176113	Bacteria	Firmicutes	Clostridia	Clostridiales	Lachnospiraceae	Unclassified									-3.89165	0.0246158					-0.425087	0.00750145	-0.766964	0.00743441							-4.45234	0.00946257											-3.93969	0.0309094
176399	Bacteria	Firmicutes	Clostridia	Clostridiales	Lachnospiraceae	Unclassified															-0.165865	6.70983e-05											0.0808699	7.72251e-28
176924	Bacteria	Firmicutes	Clostridia	Clostridiales	Lachnospiraceae	Unclassified																									-3.52513	0.00842648									0.070723	0.0360651
176954	Bacteria	Firmicutes	Clostridia	Clostridiales	Lachnospiraceae	Unclassified	-3.087	0.00311509	2.91527	0.00138102			3.12975	0.00386665					-1.70612	0.0067	-0.807282	0.0288388			-3.12976	0.00336926							0.0532701	0.0023038							0.0770107	0.00122786
177032	Bacteria	Firmicutes	Clostridia	Clostridiales	Lachnospiraceae	Unclassified			-2.03327	0.0380799
178420	Bacteria	Firmicutes	Clostridia	Clostridiales	Lachnospiraceae	Unclassified															-0.140798	0.0220046	-0.16307	0.0246573
178439	Bacteria	Firmicutes	Clostridia	Clostridiales	Lachnospiraceae	Unclassified															-0.426264	0.00783688					3.61453	0.00126181					0.0480947	1.97919e-24
178474	Bacteria	Firmicutes	Clostridia	Clostridiales	Lachnospiraceae	Unclassified																																			0.0912969	0.042526
178764	Bacteria	Firmicutes	Clostridia	Clostridiales	Lachnospiraceae	Unclassified															0.202893	0.0292145
178767	Bacteria	Firmicutes	Clostridia	Clostridiales	Lachnospiraceae	Unclassified																									-4.18007	0.0116088
178994	Bacteria	Firmicutes	Clostridia	Clostridiales	Lachnospiraceae	Unclassified	3.53733	0.00557498			-3.30066	0.0130157	-4.03105	0.0016047			-3.93873	0.00154469	1.28443	0.000231098					3.9615	0.00179032					-3.29593	0.0036463	-0.0709979	0.00155981
179609	Bacteria	Firmicutes	Clostridia	Clostridiales	Lachnospiraceae	Unclassified	3.03616	0.0320014					-2.9384	0.0386692	-2.91944	0.0378032									2.9384	0.0394444																	-2.97693	0.0405726
179866	Bacteria	Firmicutes	Clostridia	Clostridiales	Lachnospiraceae	Unclassified																											0.0808687	6.67717e-05							0.0436897	4.18842e-05
180140	Bacteria	Firmicutes	Clostridia	Clostridiales	Lachnospiraceae	Unclassified													1.2703	2.95756e-06
180216	Bacteria	Firmicutes	Clostridia	Clostridiales	Lachnospiraceae	Unclassified											-5.03201	0.00359785											-7.5785	0.024343	-7.75108	4.83433e-11
180352	Bacteria	Firmicutes	Clostridia	Clostridiales	Lachnospiraceae	Unclassified					2.62485	6.2512e-14			-2.731	0.00123288					-0.0768662	0.00195774	-0.200132	0.0216682
180414	Bacteria	Firmicutes	Clostridia	Clostridiales	Lachnospiraceae	Unclassified																									-4.80606	1.17449e-05
180442	Bacteria	Firmicutes	Clostridia	Clostridiales	Lachnospiraceae	Unclassified									3.02623	0.000632943			1.68916	0.000445555	0.572317	0.00182621																			0.0482945	0.000985517	2.99821	0.000887383
180640	Bacteria	Firmicutes	Clostridia	Clostridiales	Lachnospiraceae	Unclassified																																			0.0679667	0.0292509
181140	Bacteria	Firmicutes	Clostridia	Clostridiales	Lachnospiraceae	Unclassified																					-2.54885	0.00314389
181254	Bacteria	Firmicutes	Clostridia	Clostridiales	Lachnospiraceae	Unclassified									-2.87558	4.35576e-05					-0.177211	0.0105557
181452	Bacteria	Firmicutes	Clostridia	Clostridiales	Lachnospiraceae	Unclassified																					-1.49807	0.0298285
181644	Bacteria	Firmicutes	Clostridia	Clostridiales	Lachnospiraceae	Unclassified																											0.0808685	0.0013534
181918	Bacteria	Firmicutes	Clostridia	Clostridiales	Lachnospiraceae	Unclassified																																			-0.0240125	0.00559692
181929	Bacteria	Firmicutes	Clostridia	Clostridiales	Lachnospiraceae	Unclassified															-0.162372	0.0010581	-0.214317	2.70253e-06
182073	Bacteria	Firmicutes	Clostridia	Clostridiales	Lachnospiraceae	Unclassified			-6.76452	1.54583e-05							6.9699	1.40465e-05	0.127102	0.0123406											-6.67822	9.40204e-06									-0.20885	2.2225e-07
182122	Bacteria	Firmicutes	Clostridia	Clostridiales	Lachnospiraceae	Unclassified			-1.86604	0.0475966
182416	Bacteria	Firmicutes	Clostridia	Clostridiales	Lachnospiraceae	Unclassified	7.53027	0.00584836			-7.83736	0.0058538	-7.35896	0.0129974					2.39151	0.00310515					7.35978	0.0122173					-8.35726	1.03617e-05	-0.196905	0.00511093
182653	Bacteria	Firmicutes	Clostridia	Clostridiales	Lachnospiraceae	Unclassified									3.187	1.76816e-25			2.36665	0.018666			-0.195753	8.85438e-22			-3.18832	1.10814e-24									3.18787	1.00399e-24	3.18886	1.88111e-24			3.18667	4.60025e-25
182735	Bacteria	Firmicutes	Clostridia	Clostridiales	Lachnospiraceae	Unclassified																	16.0341	6.37335e-11
182864	Bacteria	Firmicutes	Clostridia	Clostridiales	Lachnospiraceae	Unclassified													-1.99951	0.0317833	-0.165865	0.0136663
183210	Bacteria	Firmicutes	Clostridia	Clostridiales	Lachnospiraceae	Unclassified							-3.0732	0.0457625																	-2.45157	0.013013	-0.0448484	0.00228526
183656	Bacteria	Firmicutes	Clostridia	Clostridiales	Lachnospiraceae	Unclassified															-0.375387	0.00121459	-0.255238	0.00222505			-4.40824	0.000765477							4.30566	0.00104454
183698	Bacteria	Firmicutes	Clostridia	Clostridiales	Lachnospiraceae	Unclassified			-3.00026	0.037345									1.38607	0.0431783											-3.98725	0.000477647											-3.77035	0.01219
183971	Bacteria	Firmicutes	Clostridia	Clostridiales	Lachnospiraceae	Unclassified															-0.147576	0.000556424	-0.146369	0.00190171
184021	Bacteria	Firmicutes	Clostridia	Clostridiales	Lachnospiraceae	Unclassified			2.56495	0.000224639	2.45035	0.00741051	2.70291	0.000577935							-0.061091	0.0343852	-0.0733391	0.0375224	-3.45852	0.0414974							0.0500032	0.000175359							0.060399	0.000280145
184833	Bacteria	Firmicutes	Clostridia	Clostridiales	Lachnospiraceae	Unclassified															0.123716	0.00792918	0.171447	0.00428957
185034	Bacteria	Firmicutes	Clostridia	Clostridiales	Lachnospiraceae	Unclassified											4.44974	0.0231118																									-3.82433	0.0283061
185428	Bacteria	Firmicutes	Clostridia	Clostridiales	Lachnospiraceae	Unclassified																	0.466683	0.00505085									0.0197411	0.00582254	1.52121	0.0119263					0.0163659	0.00533761
186255	Bacteria	Firmicutes	Clostridia	Clostridiales	Lachnospiraceae	Unclassified																									-3.26963	0.033284
186389	Bacteria	Firmicutes	Clostridia	Clostridiales	Lachnospiraceae	Unclassified													1.60995	0.031864															4.99982	0.0221699	5.76948	0.0116445
186416	Bacteria	Firmicutes	Clostridia	Clostridiales	Lachnospiraceae	Unclassified					6.77732	2.16056e-07			-6.34993	4.11055e-05	-5.69955	0.000200265			-0.365786	0.000250919									-6.45144	2.1813e-05			-5.35287	0.00541133					0.145047	0.0118345	-6.4548	2.1582e-05
1868703	Bacteria	Firmicutes	Clostridia	Clostridiales	Lachnospiraceae	Unclassified	-1.79138	0.0128397			1.79379	0.0137617	1.79517	0.0136962					-1.28538	0.0102629	-1.09048	0.0258381			-1.79563	0.0129037							0.0409709	0.00900471							0.0355601	0.00841864
186888	Bacteria	Firmicutes	Clostridia	Clostridiales	Lachnospiraceae	Unclassified																																			0.352791	0.000772614
187051	Bacteria	Firmicutes	Clostridia	Clostridiales	Lachnospiraceae	Unclassified							-3.43802	0.00874827													-2.6772	0.0473771			-4.32853	4.72793e-06
187384	Bacteria	Firmicutes	Clostridia	Clostridiales	Lachnospiraceae	Unclassified																																			0.0836964	0.00247215	-3.81641	0.00431927
187511	Bacteria	Firmicutes	Clostridia	Clostridiales	Lachnospiraceae	Unclassified															-0.524485	0.0455189
188008	Bacteria	Firmicutes	Clostridia	Clostridiales	Lachnospiraceae	Unclassified																													4.04946	0.00306408
188308	Bacteria	Firmicutes	Clostridia	Clostridiales	Lachnospiraceae	Unclassified									2.12695	0.0243809
188648	Bacteria	Firmicutes	Clostridia	Clostridiales	Lachnospiraceae	Unclassified																									-2.60612	0.0345982
189548	Bacteria	Firmicutes	Clostridia	Clostridiales	Lachnospiraceae	Unclassified			-6.22155	9.57733e-05													0.245028	0.00617452							-6.13556	6.52908e-05	-0.630821	1.50492e-05					-5.62383	2.93063e-05			6.45022	0.000102722
189592	Bacteria	Firmicutes	Clostridia	Clostridiales	Lachnospiraceae	Unclassified					2.84277	5.6173e-06	3.02739	1.86309e-07							-1.19712	0.000414677			-3.02739	1.61645e-07							0.0652566	1.59592e-07			-2.98209	0.0313416	-2.9134	0.0425732	0.0654059	1.39755e-07
189647	Bacteria	Firmicutes	Clostridia	Clostridiales	Lachnospiraceae	Unclassified													0.741603	1.0228e-23	-0.0695656	8.03166e-06
189782	Bacteria	Firmicutes	Clostridia	Clostridiales	Lachnospiraceae	Unclassified															-0.0695653	0.010664	-0.121766	4.47746e-06
191043	Bacteria	Firmicutes	Clostridia	Clostridiales	Lachnospiraceae	Unclassified																															-4.14972	0.0246936
191214	Bacteria	Firmicutes	Clostridia	Clostridiales	Lachnospiraceae	Unclassified																									-3.10733	0.00405186
191361	Bacteria	Firmicutes	Clostridia	Clostridiales	Lachnospiraceae	Unclassified					1.90283	0.0410802					-2.07645	0.0128743											-5.45583	5.0107e-08	-3.07334	8.91829e-07											-2.45084	0.00163341
191531	Bacteria	Firmicutes	Clostridia	Clostridiales	Lachnospiraceae	Unclassified									-2.24389	0.000931337					-0.139547	0.000436057	-0.123222	0.00342264
191913	Bacteria	Firmicutes	Clostridia	Clostridiales	Lachnospiraceae	Unclassified																									-3.90714	0.00109188
191998	Bacteria	Firmicutes	Clostridia	Clostridiales	Lachnospiraceae	Unclassified																											0.0808686	0.00031016							0.0436896	0.000201594
192308	Bacteria	Firmicutes	Clostridia	Clostridiales	Lachnospiraceae	Unclassified											-1.93173	0.0473295											-4.28906	0.000567542	-2.82004	4.39316e-05											-2.26945	0.0110274
192326	Bacteria	Firmicutes	Clostridia	Clostridiales	Lachnospiraceae	Unclassified	4.33812	0.0131292	4.48267	0.0106539					5.31499	0.00124497																					-4.12098	0.0189342					5.22258	0.00236918
192444	Bacteria	Firmicutes	Clostridia	Clostridiales	Lachnospiraceae	Unclassified																									-2.512	0.0153798
192536	Bacteria	Firmicutes	Clostridia	Clostridiales	Lachnospiraceae	Unclassified																									-4.77919	0.0248152
192589	Bacteria	Firmicutes	Clostridia	Clostridiales	Lachnospiraceae	Unclassified									1.17896	0.00126131					0.279662	0.00577075																					1.17897	0.00190206
192625	Bacteria	Firmicutes	Clostridia	Clostridiales	Lachnospiraceae	Unclassified																									-4.81327	0.0113817	0.0427867	0.000433005							0.0597807	0.0265792
192983	Bacteria	Firmicutes	Clostridia	Clostridiales	Lachnospiraceae	Unclassified																	-0.50362	0.0179604							-5.10882	2.2874e-09					-3.51172	0.046224					-5.12099	0.00233306
193037	Bacteria	Firmicutes	Clostridia	Clostridiales	Lachnospiraceae	Unclassified					2.81099	0.000484764
193452	Bacteria	Firmicutes	Clostridia	Clostridiales	Lachnospiraceae	Unclassified																																					-3.09654	0.0308697
193606	Bacteria	Firmicutes	Clostridia	Clostridiales	Lachnospiraceae	Unclassified																									-3.21961	0.0172898
193852	Bacteria	Firmicutes	Clostridia	Clostridiales	Lachnospiraceae	Unclassified													1.14896	0.0280899
193946	Bacteria	Firmicutes	Clostridia	Clostridiales	Lachnospiraceae	Unclassified																	24.135	3.27933e-12
193972	Bacteria	Firmicutes	Clostridia	Clostridiales	Lachnospiraceae	Unclassified																									-3.83045	0.0127951
194207	Bacteria	Firmicutes	Clostridia	Clostridiales	Lachnospiraceae	Unclassified																									-3.84303	0.0318926
194599	Bacteria	Firmicutes	Clostridia	Clostridiales	Lachnospiraceae	Unclassified															-0.134761	0.00186014
194733	Bacteria	Firmicutes	Clostridia	Clostridiales	Lachnospiraceae	Unclassified																									-5.35281	0.00391014
194899	Bacteria	Firmicutes	Clostridia	Clostridiales	Lachnospiraceae	Unclassified																									-1.43914	0.046919
194924	Bacteria	Firmicutes	Clostridia	Clostridiales	Lachnospiraceae	Unclassified			2.38827	0.00597859			2.61116	0.00874827																			0.0385344	0.00911459							0.0714014	0.00191959
195015	Bacteria	Firmicutes	Clostridia	Clostridiales	Lachnospiraceae	Unclassified															-0.527599	0.0440717	-1.12966	0.0457087																	0.102477	0.0367308
195404	Bacteria	Firmicutes	Clostridia	Clostridiales	Lachnospiraceae	Unclassified																																					-2.67343	0.0386809
195465	Bacteria	Firmicutes	Clostridia	Clostridiales	Lachnospiraceae	Unclassified																									-4.92135	0.000830606
195714	Bacteria	Firmicutes	Clostridia	Clostridiales	Lachnospiraceae	Unclassified															-0.166144	0.00046104	-0.147418	0.00386352
196057	Bacteria	Firmicutes	Clostridia	Clostridiales	Lachnospiraceae	Unclassified																											0.0561083	0.0220936							0.12186	2.65704e-06
196526	Bacteria	Firmicutes	Clostridia	Clostridiales	Lachnospiraceae	Unclassified	-5.36237	0.00210842			5.42695	0.00203809	5.47851	0.00195864	-4.7521	0.00123853	-4.79187	0.00181			-0.168464	0.000427178	-0.23709	0.000410219	-5.4781	0.00171719	4.64478	0.00128118					0.0690942	0.00471965	-4.67889	0.00175237					0.103542	0.0391114
196724	Bacteria	Firmicutes	Clostridia	Clostridiales	Lachnospiraceae	Unclassified																									-6.26779	0.000608502							-4.5054	0.0313219
196748	Bacteria	Firmicutes	Clostridia	Clostridiales	Lachnospiraceae	Unclassified																	24.135	3.27933e-12									0.0808689	6.58964e-07							0.0436899	3.31751e-07
196990	Bacteria	Firmicutes	Clostridia	Clostridiales	Lachnospiraceae	Unclassified							-2.35855	0.0435977					0.776248	0.0124258							-2.56956	0.0139383			-3.334	1.26182e-06	-0.0448266	0.0139419
197343	Bacteria	Firmicutes	Clostridia	Clostridiales	Lachnospiraceae	Unclassified																															-2.39721	0.0141412
197500	Bacteria	Firmicutes	Clostridia	Clostridiales	Lachnospiraceae	Unclassified																											0.0808689	1.39543e-07							0.04369	6.72819e-08
198626	Bacteria	Firmicutes	Clostridia	Clostridiales	Lachnospiraceae	Unclassified																	-0.407152	0.0346773			3.90651	0.00136377
198740	Bacteria	Firmicutes	Clostridia	Clostridiales	Lachnospiraceae	Unclassified					2.63038	0.0286623			-2.35648	0.0235491
199694	Bacteria	Firmicutes	Clostridia	Clostridiales	Lachnospiraceae	Unclassified																																					-3.25633	0.0180566
2104368	Bacteria	Firmicutes	Clostridia	Clostridiales	Lachnospiraceae	Unclassified																																			0.0391535	0.00540555
211935	Bacteria	Firmicutes	Clostridia	Clostridiales	Lachnospiraceae	Unclassified															-0.892454	4.30256e-05					2.12081	0.000367254
2132002	Bacteria	Firmicutes	Clostridia	Clostridiales	Lachnospiraceae	Unclassified																							2.67515	0.0420804
216111	Bacteria	Firmicutes	Clostridia	Clostridiales	Lachnospiraceae	Unclassified	-5.92892	4.63789e-08																	-5.99629	5.01948e-08					-6.00842	0.0101825
2177184	Bacteria	Firmicutes	Clostridia	Clostridiales	Lachnospiraceae	Unclassified															-0.165865	0.0288388											0.0808691	5.69075e-11							0.0436903	1.93185e-11
2365946	Bacteria	Firmicutes	Clostridia	Clostridiales	Lachnospiraceae	Unclassified																											0.0808685	0.0013534
2399341	Bacteria	Firmicutes	Clostridia	Clostridiales	Lachnospiraceae	Unclassified																	-0.335353	0.000877871
2420187	Bacteria	Firmicutes	Clostridia	Clostridiales	Lachnospiraceae	Unclassified															-0.165865	0.0225588											0.0808692	1.13785e-11							0.0436903	3.6849e-12
2500766	Bacteria	Firmicutes	Clostridia	Clostridiales	Lachnospiraceae	Unclassified																	0.0266577	5.15747e-15
2549971	Bacteria	Firmicutes	Clostridia	Clostridiales	Lachnospiraceae	Unclassified							-4.12118	7.16303e-07															-4.35846	0.00604089	-3.4093	5.5287e-06
25534	Bacteria	Firmicutes	Clostridia	Clostridiales	Lachnospiraceae	Unclassified													-0.494295	2.95756e-06	-0.0894928	2.31336e-05																			0.0442518	6.27927e-75
263138	Bacteria	Firmicutes	Clostridia	Clostridiales	Lachnospiraceae	Unclassified															0.0988558	0.0386408	0.108443	0.0200435
265563	Bacteria	Firmicutes	Clostridia	Clostridiales	Lachnospiraceae	Unclassified	2.91658	0.0367124			-2.32846	0.0102127							1.00872	0.010021											-3.14049	0.00287834	-0.10126	0.0116456
266061	Bacteria	Firmicutes	Clostridia	Clostridiales	Lachnospiraceae	Unclassified					-3.91141	0.0208081					4.53713	0.0190703	-4.21095	0.0134064	0.451027	0.0125036	0.706874	0.00894938							4.09875	0.0151329	0.147203	0.014421							-0.0624503	0.00861583
2686384	Bacteria	Firmicutes	Clostridia	Clostridiales	Lachnospiraceae	Unclassified							-3.09039	3.67004e-05											1.89441	0.0476187			-4.57779	0.000609045	-2.95541	4.48691e-06			2.15626	0.0267915
2688035	Bacteria	Firmicutes	Clostridia	Clostridiales	Lachnospiraceae	Unclassified															-0.165864	0.0365872
274115	Bacteria	Firmicutes	Clostridia	Clostridiales	Lachnospiraceae	Unclassified													1.04163	0.00632159											-3.01483	0.0020982					-2.20168	0.00936345
289927	Bacteria	Firmicutes	Clostridia	Clostridiales	Lachnospiraceae	Unclassified																									2.09111	8.48589e-09
290219	Bacteria	Firmicutes	Clostridia	Clostridiales	Lachnospiraceae	Unclassified																																			0.0442497	9.58386e-12
290281	Bacteria	Firmicutes	Clostridia	Clostridiales	Lachnospiraceae	Unclassified																									-3.94969	0.0257543
290696	Bacteria	Firmicutes	Clostridia	Clostridiales	Lachnospiraceae	Unclassified	4.79776	0.0456697									-4.29143	0.0125788	1.65765	0.000127161	0.361445	0.0187996	0.306632	0.0387972
290762	Bacteria	Firmicutes	Clostridia	Clostridiales	Lachnospiraceae	Unclassified			5.01662	3.39879e-95													-0.197848	0.00386352							5.01654	3.3946e-95	0.0792893	2.49277e-09							0.149441	8.71473e-16	-5.0166	3.29347e-95
291794	Bacteria	Firmicutes	Clostridia	Clostridiales	Lachnospiraceae	Unclassified																									-3.9837	4.71285e-05
294293	Bacteria	Firmicutes	Clostridia	Clostridiales	Lachnospiraceae	Unclassified																																			0.0323353	0.00407043
2957436	Bacteria	Firmicutes	Clostridia	Clostridiales	Lachnospiraceae	Unclassified	-2.18662	0.013799													0.180323	0.0332456	0.248266	0.0227845	-2.21914	0.0143796
296134	Bacteria	Firmicutes	Clostridia	Clostridiales	Lachnospiraceae	Unclassified																																			0.0442492	6.08365e-06
2986828	Bacteria	Firmicutes	Clostridia	Clostridiales	Lachnospiraceae	Unclassified	4.24416	2.98758e-09			-3.53651	3.54029e-06													4.23433	1.36581e-08			-3.98876	0.00341935					-2.77291	0.00702001	-2.94692	0.00338904	-5.24608	2.41281e-08
301062	Bacteria	Firmicutes	Clostridia	Clostridiales	Lachnospiraceae	Unclassified															-0.434881	0.00167575	-0.214178	0.0156714									0.0474976	0.00131675
302352	Bacteria	Firmicutes	Clostridia	Clostridiales	Lachnospiraceae	Unclassified																									-6.25675	0.004033
306066	Bacteria	Firmicutes	Clostridia	Clostridiales	Lachnospiraceae	Unclassified	3.60572	0.0103533			-4.20037	0.0207554													3.43483	0.0220775	-3.03077	0.00302977			-2.55205	0.0135219							2.75299	0.0448252
306261	Bacteria	Firmicutes	Clostridia	Clostridiales	Lachnospiraceae	Unclassified			-2.87872	2.04317e-06																											2.94638	8.18107e-06
306299	Bacteria	Firmicutes	Clostridia	Clostridiales	Lachnospiraceae	Unclassified																					-3.03958	0.0394133			-2.79531	0.0186211
306499	Bacteria	Firmicutes	Clostridia	Clostridiales	Lachnospiraceae	Unclassified															-0.500004	0.000898428											0.0502282	0.00250482							0.0568188	0.00433643
3082155	Bacteria	Firmicutes	Clostridia	Clostridiales	Lachnospiraceae	Unclassified																									-3.82709	0.0147417
311499	Bacteria	Firmicutes	Clostridia	Clostridiales	Lachnospiraceae	Unclassified													1.22813	0.00189666											-2.77521	0.0323634			2.9306	0.0220462	3.25674	0.00572675
316728	Bacteria	Firmicutes	Clostridia	Clostridiales	Lachnospiraceae	Unclassified	-6.82196	0.0313889	-8.76239	0.00183705	-7.0918	1.33458e-20			7.15156	0.0122657									7.01931	2.5196e-20					6.72491	0.0103762			7.33339	0.0191004							-8.0833	3.2874e-06
319030	Bacteria	Firmicutes	Clostridia	Clostridiales	Lachnospiraceae	Unclassified																	-24.0497	0.036076
320376	Bacteria	Firmicutes	Clostridia	Clostridiales	Lachnospiraceae	Unclassified																									-3.77848	0.0318926
3204236	Bacteria	Firmicutes	Clostridia	Clostridiales	Lachnospiraceae	Unclassified													1.33583	0.0279982
321290	Bacteria	Firmicutes	Clostridia	Clostridiales	Lachnospiraceae	Unclassified	-1.71774	0.0461096																							-2.70498	0.0203466
322803	Bacteria	Firmicutes	Clostridia	Clostridiales	Lachnospiraceae	Unclassified	-3.48887	0.000330999																	-3.55863	0.000318704									3.7137	0.000474405					0.111737	1.61257e-05
322900	Bacteria	Firmicutes	Clostridia	Clostridiales	Lachnospiraceae	Unclassified																																			0.0391538	0.000154886
3251419	Bacteria	Firmicutes	Clostridia	Clostridiales	Lachnospiraceae	Unclassified					3.64524	0.00768765									0.268314	0.00399458	0.314338	0.0145693			-3.89117	0.0163698			-3.22641	0.033141	-0.0994044	0.00735762
3275562	Bacteria	Firmicutes	Clostridia	Clostridiales	Lachnospiraceae	Unclassified																									-6.43349	0.000159065											-4.22046	0.043616
3392840	Bacteria	Firmicutes	Clostridia	Clostridiales	Lachnospiraceae	Unclassified																																			0.0386573	0.0137839
341752	Bacteria	Firmicutes	Clostridia	Clostridiales	Lachnospiraceae	Unclassified													1.00697	0.00556089											-3.89183	0.0234943									0.0649615	0.0144421
3430932	Bacteria	Firmicutes	Clostridia	Clostridiales	Lachnospiraceae	Unclassified									1.49606	0.0456513			1.0306	0.044722
350626	Bacteria	Firmicutes	Clostridia	Clostridiales	Lachnospiraceae	Unclassified	2.14173	0.0490801																	2.12101	0.0476187															0.0946241	0.0367308
356138	Bacteria	Firmicutes	Clostridia	Clostridiales	Lachnospiraceae	Unclassified							6.00509	1.2255e-46	8.16589	0.00126131											6.85946	0.0477184			5.99284	8.442e-49	0.229979	2.14112e-46									8.07771	0.0023581
358798	Bacteria	Firmicutes	Clostridia	Clostridiales	Lachnospiraceae	Unclassified			1.91731	0.00790491	1.92084	0.0111947	1.9211	0.0110029					-1.50475	6.02822e-07	-1.23558	0.000525087											0.0347847	1.31251e-07							0.0408599	0.0474793
358939	Bacteria	Firmicutes	Clostridia	Clostridiales	Lachnospiraceae	Unclassified							-3.03999	0.0308008																	-2.83209	0.0162354
361108	Bacteria	Firmicutes	Clostridia	Clostridiales	Lachnospiraceae	Unclassified															0.254401	0.0415713	0.260013	0.0448923
3794053	Bacteria	Firmicutes	Clostridia	Clostridiales	Lachnospiraceae	Unclassified			2.7117	0.00313127	2.50512	5.55732e-20	2.75123	0.00952653					-1.36881	7.31864e-06													0.0427581	0.00145951
4008606	Bacteria	Firmicutes	Clostridia	Clostridiales	Lachnospiraceae	Unclassified	-7.46913	0.00018638	7.84433	0.0245544			6.20753	9.82157e-07			6.20109	8.69584e-07							-7.56881	0.000164022					6.15986	1.2573e-07	0.195587	6.16651e-05
4052330	Bacteria	Firmicutes	Clostridia	Clostridiales	Lachnospiraceae	Unclassified							2.6333	0.0289494	2.64257	0.0267499					-0.208159	0.0148111	-0.206393	0.00894247																			2.61557	0.0318099
4128381	Bacteria	Firmicutes	Clostridia	Clostridiales	Lachnospiraceae	Unclassified																											0.0808685	0.0013534
4308841	Bacteria	Firmicutes	Clostridia	Clostridiales	Lachnospiraceae	Unclassified	5.41507	0.0423326					4.39941	0.0362429	4.43468	0.031143
4318125	Bacteria	Firmicutes	Clostridia	Clostridiales	Lachnospiraceae	Unclassified																											0.0611523	9.75636e-11							0.0799419	1.23112e-08
4325509	Bacteria	Firmicutes	Clostridia	Clostridiales	Lachnospiraceae	Unclassified					-7.39818	3.96145e-06	-7.32572	1.96294e-06	-7.00259	6.14372e-06	-7.27525	1.01368e-06	2.6221	2.02777e-09	0.543398	1.42461e-10	0.523674	2.41858e-09					-7.8935	0.0162058											-0.206456	0.00131693	-5.08985	0.00390284
4326084	Bacteria	Firmicutes	Clostridia	Clostridiales	Lachnospiraceae	Unclassified									5.77393	0.000290544					-0.456467	0.00615473															4.94346	4.95557e-06
4331360	Bacteria	Firmicutes	Clostridia	Clostridiales	Lachnospiraceae	Unclassified	-5.24728	0.0203801			6.39018	4.83072e-46	6.04626	0.000424847							-0.430967	0.0428737			-5.41816	0.0130708					-6.20755	6.71086e-06	0.101947	0.000518751							0.130091	2.27593e-08
4331782	Bacteria	Firmicutes	Clostridia	Clostridiales	Lachnospiraceae	Unclassified			2.20552	0.0185679			2.42878	0.0207025							-0.0956597	0.0386387											0.0506028	0.0244654							0.0551912	0.0127147
4339832	Bacteria	Firmicutes	Clostridia	Clostridiales	Lachnospiraceae	Unclassified																									-3.47436	0.0122197											-3.66009	0.00643493
4347520	Bacteria	Firmicutes	Clostridia	Clostridiales	Lachnospiraceae	Unclassified	6.4189	8.27552e-05					-6.47093	0.000205907	4.19306	0.0235491	-6.01448	0.000399646	1.99205	9.41169e-08			-0.291367	0.0317273	6.75894	0.000110583	-5.67501	0.00035407			-6.44937	1.67968e-06	-0.0991597	0.000195606			7.49434	6.81193e-10	5.24794	0.00953874
4350477	Bacteria	Firmicutes	Clostridia	Clostridiales	Lachnospiraceae	Unclassified									3.50167	0.0300439																	0.103016	0.0460837	3.8474	0.0233161							-3.96272	0.0183183
4354235	Bacteria	Firmicutes	Clostridia	Clostridiales	Lachnospiraceae	Unclassified																									-3.68052	0.00352867
4369434	Bacteria	Firmicutes	Clostridia	Clostridiales	Lachnospiraceae	Unclassified																																			0.0478313	0.00149123
4370024	Bacteria	Firmicutes	Clostridia	Clostridiales	Lachnospiraceae	Unclassified											-4.60584	2.26697e-05													-4.12066	0.00224674
4370025	Bacteria	Firmicutes	Clostridia	Clostridiales	Lachnospiraceae	Unclassified											-3.80307	0.000140697	0.907393	0.03442
4371463	Bacteria	Firmicutes	Clostridia	Clostridiales	Lachnospiraceae	Unclassified											-4.48801	0.00701408									-3.70408	0.00418287			-2.81885	0.04812	-0.084975	0.0121569
4372382	Bacteria	Firmicutes	Clostridia	Clostridiales	Lachnospiraceae	Unclassified	-5.62193	1.07538e-05	5.23673	6.6363e-05	6.68588	1.84746e-08	5.92829	3.46073e-08	-4.7718	0.00183831	-5.06559	0.000560397	-1.71932	0.00314637	-0.301561	0.000407286			-6.30957	1.02216e-07	4.37359	0.0341829			-5.94301	1.32479e-07	0.0914269	1.23555e-09	-4.80627	0.00879939	-4.80627	0.00936345			0.131587	8.30576e-14	-5.7257	8.07142e-05
4378683	Bacteria	Firmicutes	Clostridia	Clostridiales	Lachnospiraceae	Unclassified											-3.15094	0.0147389			0.18244	0.0325943									-2.54378	0.0386742
4379957	Bacteria	Firmicutes	Clostridia	Clostridiales	Lachnospiraceae	Unclassified													1.38428	0.0101918	0.288835	0.0175196					-2.09197	0.0124653
4385326	Bacteria	Firmicutes	Clostridia	Clostridiales	Lachnospiraceae	Unclassified	-7.48047	0.00455555	-7.69937	1.02365e-24			-5.81711	1.446e-13					7.52487	7.87927e-28					-7.60401	0.00315743	-8.10578	7.02005e-21			-7.64787	1.37336e-25
4387246	Bacteria	Firmicutes	Clostridia	Clostridiales	Lachnospiraceae	Unclassified									-5.59657	0.000183132
4388121	Bacteria	Firmicutes	Clostridia	Clostridiales	Lachnospiraceae	Unclassified									1.34228	0.0489144																	-0.178561	0.0435828
4390342	Bacteria	Firmicutes	Clostridia	Clostridiales	Lachnospiraceae	Unclassified	3.03456	0.00556001	-3.57487	0.0254637															2.97996	0.00582571
4393073	Bacteria	Firmicutes	Clostridia	Clostridiales	Lachnospiraceae	Unclassified	4.93836	0.0211947											-0.191441	0.0096761															-3.0569	2.77863e-07
4393565	Bacteria	Firmicutes	Clostridia	Clostridiales	Lachnospiraceae	Unclassified									3.46631	0.00522099															3.35309	0.00202123			3.51393	0.0119904
4396426	Bacteria	Firmicutes	Clostridia	Clostridiales	Lachnospiraceae	Unclassified	6.48462	3.83543e-11	-6.9576	2.3615e-18	-6.38598	1.26505e-09	-5.95037	1.72974e-08	-5.718	7.36715e-08	-5.35964	3.61027e-07	2.05579	3.83178e-08	0.514476	8.19112e-10	0.391056	7.48787e-05	6.37823	8.03216e-10	3.45181	0.03856	-6.76452	0.00057978	-6.31526	4.06523e-14	-0.10559	3.41471e-09	-3.60357	0.0181855	5.41554	3.78859e-08	7.0338	5.19534e-13	-0.057861	0.0134944	5.07764	9.42544e-08
4403689	Bacteria	Firmicutes	Clostridia	Clostridiales	Lachnospiraceae	Unclassified	5.05123	0.000837191	5.14306	0.000961597	-5.01927	0.000787975	-4.99907	0.000757137	5.73925	0.000729807			1.7158	0.00111575	0.84435	0.000180016			4.99781	0.000673439			-4.78517	0.000596349	-5.35301	0.000828727	-0.184271	0.00078609							0.0837853	0.0136394	5.66733	0.00121688
4411295	Bacteria	Firmicutes	Clostridia	Clostridiales	Lachnospiraceae	Unclassified	4.45982	3.77089e-09	-4.63898	3.00111e-13			-4.33169	7.16421e-08	-4.09822	4.72889e-07	5.05291	4.80907e-17	-1.35421	2.78136e-14	-0.227901	1.12233e-10	-0.23536	1.14867e-09	4.52384	1.36581e-08	4.07003	4.70023e-05	-4.30169	0.00514257	-4.69308	2.01778e-13	-0.118369	4.95627e-12	5.13098	9.61936e-17	-4.18532	8.56075e-06	-3.88991	0.000976388	-0.125327	1.10385e-09	-4.76603	1.35316e-09
4424111	Bacteria	Firmicutes	Clostridia	Clostridiales	Lachnospiraceae	Unclassified																																			0.0408776	0.0249303
4429608	Bacteria	Firmicutes	Clostridia	Clostridiales	Lachnospiraceae	Unclassified																															-4.17234	0.0243243
4441615	Bacteria	Firmicutes	Clostridia	Clostridiales	Lachnospiraceae	Unclassified	-2.79896	0.00278878			2.83169	0.00285914									0.423402	0.000818422
4444262	Bacteria	Firmicutes	Clostridia	Clostridiales	Lachnospiraceae	Unclassified											-4.95422	0.0147389
4448492	Bacteria	Firmicutes	Clostridia	Clostridiales	Lachnospiraceae	Unclassified																									-7.28816	2.87665e-11
4451899	Bacteria	Firmicutes	Clostridia	Clostridiales	Lachnospiraceae	Unclassified	-4.14419	0.0339859			4.93473	0.0260834	4.31537	0.0217727											-4.31512	0.021672					-4.14317	0.0297346	0.0906072	0.00406612							0.11422	3.4906e-05
4453304	Bacteria	Firmicutes	Clostridia	Clostridiales	Lachnospiraceae	Unclassified									-5.72685	0.000988724	-6.5587	0.000103122									4.96432	0.0372591			-6.65572	2.59463e-07			-5.42345	0.0109506
4463030	Bacteria	Firmicutes	Clostridia	Clostridiales	Lachnospiraceae	Unclassified																																	1.47745	0.00314495	-0.480609	2.7421e-06
4469576	Bacteria	Firmicutes	Clostridia	Clostridiales	Lachnospiraceae	Unclassified																							-6.2747	8.81693e-08
4483337	Bacteria	Firmicutes	Clostridia	Clostridiales	Lachnospiraceae	Unclassified			-6.2901	0.0475966
545473	Bacteria	Firmicutes	Clostridia	Clostridiales	Lachnospiraceae	Unclassified							3.04433	0.000828398											-3.04435	0.000740965			3.64441	0.000880797			0.0815985	0.000746934
649107	Bacteria	Firmicutes	Clostridia	Clostridiales	Lachnospiraceae	Unclassified																	0.181991	0.013257
739826	Bacteria	Firmicutes	Clostridia	Clostridiales	Lachnospiraceae	Unclassified															0.145294	9.71291e-05	0.0930214	0.036076
808794	Bacteria	Firmicutes	Clostridia	Clostridiales	Lachnospiraceae	Unclassified	1.63083	7.79359e-17							1.63083	5.74395e-17	1.63083	7.79025e-17	1.66558	1.82056e-17	-0.235625	2.78581e-17			1.63083	6.42004e-17	1.63087	7.27211e-17					0.077659	3.51026e-17
815573	Bacteria	Firmicutes	Clostridia	Clostridiales	Lachnospiraceae	Unclassified															0.0988568	6.85608e-05
New.CleanUp.ReferenceOTU100055	Bacteria	Firmicutes	Clostridia	Clostridiales	Lachnospiraceae	Unclassified	-4.79949	0.00880181	-4.6411	0.00929719					4.93988	0.00632003					0.781041	0.00351848	1.0504	0.00355462									1.01063	0.00318243
New.CleanUp.ReferenceOTU100175	Bacteria	Firmicutes	Clostridia	Clostridiales	Lachnospiraceae	Unclassified															-0.0937728	0.00282712	-0.117082	0.00550943
New.CleanUp.ReferenceOTU103278	Bacteria	Firmicutes	Clostridia	Clostridiales	Lachnospiraceae	Unclassified																											-0.0711088	0.0441525
New.CleanUp.ReferenceOTU103975	Bacteria	Firmicutes	Clostridia	Clostridiales	Lachnospiraceae	Unclassified																	18.2988	0.000490942
New.CleanUp.ReferenceOTU105762	Bacteria	Firmicutes	Clostridia	Clostridiales	Lachnospiraceae	Unclassified	-1.65302	1.90502e-09																	-1.65303	1.68444e-09													-1.64732	0.0424064
New.CleanUp.ReferenceOTU106051	Bacteria	Firmicutes	Clostridia	Clostridiales	Lachnospiraceae	Unclassified															0.178709	3.7346e-15	0.146542	2.59826e-11																	0.0196265	0.0219857
New.CleanUp.ReferenceOTU106834	Bacteria	Firmicutes	Clostridia	Clostridiales	Lachnospiraceae	Unclassified																															2.54741	0.00936345	4.66783	0.0348835
New.CleanUp.ReferenceOTU10922	Bacteria	Firmicutes	Clostridia	Clostridiales	Lachnospiraceae	Unclassified									4.49938	0.000112497											-4.76825	0.000160122
[truncated: 1,648 more rows]

## Sheet: Supplementary Table S5b
Supplementary Table S5b: Taxa significantly associated (FDR adjusted p-value<0.05) with early life factors among infants. Only includes factors that exhibited significant differences in infant gut microbial composition in either single or multi-factor models.
OTU	Kingdom	Phylum	Class	Order	Family	Genus	Maternal Race (African American)		Married		Urban Residence		Household Income (≥$80K)		Maternal Education (≥Bachelor's Degree)		Parity		C-Section Delivery		First Born Child		Number of Previous Pregnancies		BMI (first recorded in pregnancy)		BMI (last recorded in pregnancy)		Gestational Age		Baby Race (African American)		Mom Smoked During Pregnancy		Ever Breastfed		Exclusively Breastfed - NSV		Currently Breastfed - NSV		Duration of Breastfeeding - NSV		Exclusively Breastfed - ISV		Currently Breastfed - ISV		Duration of Breastfeeding - ISV		Baby Had Water - ISV
							Estimate*	FDR Adjusted p-value	Estimate	FDR Adjusted p-value	Estimate	FDR Adjusted p-value	Estimate	FDR Adjusted p-value	Estimate	FDR Adjusted p-value	Estimate	FDR Adjusted p-value	Estimate	FDR Adjusted p-value	Estimate	FDR Adjusted p-value	Estimate	FDR Adjusted p-value	Estimate	FDR Adjusted p-value	Estimate	FDR Adjusted p-value	Estimate	FDR Adjusted p-value	Estimate	FDR Adjusted p-value	Estimate	FDR Adjusted p-value	Estimate	FDR Adjusted p-value	Estimate	FDR Adjusted p-value	Estimate	FDR Adjusted p-value	Estimate	FDR Adjusted p-value	Estimate	FDR Adjusted p-value	Estimate	FDR Adjusted p-value	Estimate	FDR Adjusted p-value	Estimate
842598	Archaea	Euryarchaeota	Methanobacteria	Methanobacteriales	Methanobacteriaceae	Methanobrevibacter																																									1.56183	0.0376361
12562	Bacteria	Actinobacteria	Actinobacteria	Actinomycetales	Actinomycetaceae	Actinomyces											-3.41783	0.0409401													4.90306	0.00111049																	4.62163
12574	Bacteria	Actinobacteria	Actinobacteria	Actinomycetales	Actinomycetaceae	Actinomyces							-0.762612	0.0116297
16513	Bacteria	Actinobacteria	Actinobacteria	Actinomycetales	Actinomycetaceae	Actinomyces	4.28922	0.0246157	-4.55688	0.000206308	4.72341	0.00387273																			4.18813	0.0335665
4306356	Bacteria	Actinobacteria	Actinobacteria	Actinomycetales	Actinomycetaceae	Actinomyces																			-0.267137	0.0436811	-0.258435	0.0199634													0.0366231	0.00585206					0.560681	0.0349683
526682	Bacteria	Actinobacteria	Actinobacteria	Actinomycetales	Actinomycetaceae	Actinomyces			-0.90455	0.00595234	0.715116	0.0421519							0.933299	0.00139154	0.797977	0.0129707											1.54891	0.00111903													-0.127035	0.0317298
875735	Bacteria	Actinobacteria	Actinobacteria	Actinomycetales	Actinomycetaceae	Actinomyces																	-0.373395	0.0418779
890882	Bacteria	Actinobacteria	Actinobacteria	Actinomycetales	Actinomycetaceae	Actinomyces																																			0.0366163	0.000661249
New.CleanUp.ReferenceOTU136512	Bacteria	Actinobacteria	Actinobacteria	Actinomycetales	Actinomycetaceae	Actinomyces															1.63124	0.0467268
New.CleanUp.ReferenceOTU154768	Bacteria	Actinobacteria	Actinobacteria	Actinomycetales	Actinomycetaceae	Actinomyces	3.79094	0.000570284	-4.22326	0.00123517	3.91904	0.000882212			-3.75457	0.000469713			3.99636	0.000980217					0.18606	0.00470535	0.23308	0.00114627	4.22742	0.0242419	3.76635	0.000526062
New.CleanUp.ReferenceOTU165506	Bacteria	Actinobacteria	Actinobacteria	Actinomycetales	Actinomycetaceae	Actinomyces			-4.35305	0.0396277													1.09288	0.0304171																	-0.123659	0.016612
New.CleanUp.ReferenceOTU43716	Bacteria	Actinobacteria	Actinobacteria	Actinomycetales	Actinomycetaceae	Actinomyces																			0.0964621	0.0237949	0.10259	0.0416944
New.CleanUp.ReferenceOTU72517	Bacteria	Actinobacteria	Actinobacteria	Actinomycetales	Actinomycetaceae	Actinomyces																																			0.0442208	0.00384183
New.CleanUp.ReferenceOTU75140	Bacteria	Actinobacteria	Actinobacteria	Actinomycetales	Actinomycetaceae	Actinomyces																											2.95446	2.13891e-13
New.CleanUp.ReferenceOTU8577	Bacteria	Actinobacteria	Actinobacteria	Actinomycetales	Actinomycetaceae	Actinomyces															2.07921	0.0187067																							1.79615	0.0302764
New.CleanUp.ReferenceOTU93049	Bacteria	Actinobacteria	Actinobacteria	Actinomycetales	Actinomycetaceae	Actinomyces																			0.208242	0.000906795
New.ReferenceOTU416	Bacteria	Actinobacteria	Actinobacteria	Actinomycetales	Actinomycetaceae	Actinomyces	4.98089	0.0387165	-5.60366	0.00012728	5.00923	0.0160273							4.70736	0.018041	5.17466	0.0076051									4.88064	0.0496585
New.ReferenceOTU786	Bacteria	Actinobacteria	Actinobacteria	Actinomycetales	Actinomycetaceae	Actinomyces											-3.68211	0.0375167
328472	Bacteria	Actinobacteria	Actinobacteria	Actinomycetales	Actinomycetaceae	Varibaculum																													2.67748	0.00269336					0.0603238	0.0321517
New.CleanUp.ReferenceOTU71772	Bacteria	Actinobacteria	Actinobacteria	Actinomycetales	Actinomycetaceae	Varibaculum							2.05134	0.010776																															2.12515	0.00102667
1012948	Bacteria	Actinobacteria	Actinobacteria	Actinomycetales	Corynebacteriaceae	Corynebacterium			-3.2384	0.000833577	2.81071	0.0100726	3.56093	0.000351551			-1.45874	0.0129321	3.02593	0.00248021	3.38016	0.000282485	-1.28595	0.000202838	0.215424	0.0246529	0.205007	0.0205128			2.54767	0.0456665	5.11753	0.000108096	-4.2216	0.00137983			-2.67773	0.0202956	-0.0789981	0.00759145					-0.465949	0.010357
113265	Bacteria	Actinobacteria	Actinobacteria	Actinomycetales	Corynebacteriaceae	Corynebacterium							3.35716	0.00180481					3.26323	0.00139154									2.06206	0.0235727									-3.34237	0.0155276
13463	Bacteria	Actinobacteria	Actinobacteria	Actinomycetales	Corynebacteriaceae	Corynebacterium							1.93606	0.0288099					1.90659	0.0220895
378660	Bacteria	Actinobacteria	Actinobacteria	Actinomycetales	Corynebacteriaceae	Corynebacterium			-4.48557	4.4807e-14											4.39285	5.34476e-16											4.78457	8.37159e-10
393051	Bacteria	Actinobacteria	Actinobacteria	Actinomycetales	Corynebacteriaceae	Corynebacterium																											4.69004	1.65464e-07
4327286	Bacteria	Actinobacteria	Actinobacteria	Actinomycetales	Corynebacteriaceae	Corynebacterium									4.93417	0.00165427
4404731	Bacteria	Actinobacteria	Actinobacteria	Actinomycetales	Corynebacteriaceae	Corynebacterium																	0.561311	0.0207783
495067	Bacteria	Actinobacteria	Actinobacteria	Actinomycetales	Corynebacteriaceae	Corynebacterium											0.736999	0.0108755					0.523856	0.0352472
New.CleanUp.ReferenceOTU167010	Bacteria	Actinobacteria	Actinobacteria	Actinomycetales	Corynebacteriaceae	Corynebacterium									2.86071	0.0132854
704830	Bacteria	Actinobacteria	Actinobacteria	Actinomycetales	Geodermatophilaceae	Geodermatophilus
4317340	Bacteria	Actinobacteria	Actinobacteria	Actinomycetales	Micrococcaceae	Rothia																							-1.1404	0.0136447
4411138	Bacteria	Actinobacteria	Actinobacteria	Actinomycetales	Micrococcaceae	Rothia									-1.48977	0.0461265
905211	Bacteria	Actinobacteria	Actinobacteria	Actinomycetales	Micrococcaceae	Rothia
New.CleanUp.ReferenceOTU117046	Bacteria	Actinobacteria	Actinobacteria	Actinomycetales	Micrococcaceae	Rothia																							-0.503501	0.000795136
New.CleanUp.ReferenceOTU54777	Bacteria	Actinobacteria	Actinobacteria	Actinomycetales	Micrococcaceae	Rothia
925397	Bacteria	Actinobacteria	Actinobacteria	Actinomycetales	Propionibacteriaceae	Propionibacterium											1.53674	0.0450378			-2.99352	0.029385	1.42473	0.030865	-0.321654	0.0436293	-0.294971	0.0399281									3.79573	0.0200463					4.38095	0.00681226	3.48748	0.014325			-3.37977
139279	Bacteria	Actinobacteria	Actinobacteria	Actinomycetales	Unclassified	Unclassified					3.09881	0.0184182
102049	Bacteria	Actinobacteria	Actinobacteria	Bifidobacteriales	Bifidobacteriaceae	Bifidobacterium																					-0.13621	0.00982556
1142029	Bacteria	Actinobacteria	Actinobacteria	Bifidobacteriales	Bifidobacteriaceae	Bifidobacterium																																							1.32439	0.0259674
132041	Bacteria	Actinobacteria	Actinobacteria	Bifidobacteriales	Bifidobacteriaceae	Bifidobacterium																																							0.839355	0.00315942
28109	Bacteria	Actinobacteria	Actinobacteria	Bifidobacteriales	Bifidobacteriaceae	Bifidobacterium																																							3.27785	0.0408644
292521	Bacteria	Actinobacteria	Actinobacteria	Bifidobacteriales	Bifidobacteriaceae	Bifidobacterium					-1.38005	0.0285816
295384	Bacteria	Actinobacteria	Actinobacteria	Bifidobacteriales	Bifidobacteriaceae	Bifidobacterium									1.55594	0.0429869									-0.0833337	0.0143526	-0.106305	0.00177002											1.83927	0.0140592					1.84131	0.0100895	0.339874	0.00318242
359098	Bacteria	Actinobacteria	Actinobacteria	Bifidobacteriales	Bifidobacteriaceae	Bifidobacterium											0.738832	0.0270634
370225	Bacteria	Actinobacteria	Actinobacteria	Bifidobacteriales	Bifidobacteriaceae	Bifidobacterium																																							1.27737	0.036221
4335781	Bacteria	Actinobacteria	Actinobacteria	Bifidobacteriales	Bifidobacteriaceae	Bifidobacterium																					-0.0629493	0.0432687											1.35582	0.0174788					1.3015	0.0312281
4376828	Bacteria	Actinobacteria	Actinobacteria	Bifidobacteriales	Bifidobacteriaceae	Bifidobacterium																																							1.34716	0.000928318	0.165759	0.0214522
4426298	Bacteria	Actinobacteria	Actinobacteria	Bifidobacteriales	Bifidobacteriaceae	Bifidobacterium	-3.25218	5.58029e-12	2.74941	2.6997e-06	-2.9321	2.69394e-09			3.08461	3.71691e-10	-1.16696	1.81804e-07	-3.07383	4.86464e-10	2.96762	1.07123e-09	-0.837712	2.92763e-09	-0.101362	0.000369298	-0.114156	0.000335852	-0.741152	9.04013e-19	-3.31776	1.5351e-12	-2.86007	0.0287586	2.55595	0.000702115	-2.23417	0.0161585	3.02965	6.9014e-09	0.0869122	1.47733e-09			-2.26615	0.000542736			2.60248
4481861	Bacteria	Actinobacteria	Actinobacteria	Bifidobacteriales	Bifidobacteriaceae	Bifidobacterium																																							1.37544	0.0172673
471180	Bacteria	Actinobacteria	Actinobacteria	Bifidobacteriales	Bifidobacteriaceae	Bifidobacterium	2.97255	1.07632e-06	-2.48811	0.000398389	3.47169	7.37118e-11	-3.45304	3.43589e-08	-3.36291	1.42716e-08	2.08942	2.59048e-11	2.04182	0.00499651	-3.52368	7.72922e-11	1.13839	1.39517e-16	0.217999	2.47159e-10	0.190684	0.00714172	0.835378	4.49138e-08	2.91957	2.94767e-06	-3.86133	0.00360276			-2.37839	0.0268821	-3.44616	3.6359e-10	-0.0372526	0.0118915			-2.43788	0.0012678	-0.446056	1.8757e-07	3.0399
553611	Bacteria	Actinobacteria	Actinobacteria	Bifidobacteriales	Bifidobacteriaceae	Bifidobacterium	-1.52546	0.00315728	1.97584	8.14697e-05	-1.33084	0.017945	1.93152	0.00031881	2.48015	2.07099e-09									-0.0762838	0.00918022	-0.0908108	0.00984051	0.609934	0.0115388	-1.42905	0.00847183			2.05069	0.000702115			2.67534	7.06148e-11					1.85058	0.000323934	0.430751	1.09663e-09	-1.91516
584375	Bacteria	Actinobacteria	Actinobacteria	Bifidobacteriales	Bifidobacteriaceae	Bifidobacterium																																							1.42028	0.000998588	0.208357	0.0185884
681370	Bacteria	Actinobacteria	Actinobacteria	Bifidobacteriales	Bifidobacteriaceae	Bifidobacterium																																							0.935275	0.01352
72820	Bacteria	Actinobacteria	Actinobacteria	Bifidobacteriales	Bifidobacteriaceae	Bifidobacterium																																							0.918961	0.0129368
New.CleanUp.ReferenceOTU105485	Bacteria	Actinobacteria	Actinobacteria	Bifidobacteriales	Bifidobacteriaceae	Bifidobacterium											-1.09677	0.0129321	1.34966	0.0128377	1.18445	0.0467268
New.CleanUp.ReferenceOTU10620	Bacteria	Actinobacteria	Actinobacteria	Bifidobacteriales	Bifidobacteriaceae	Bifidobacterium
New.CleanUp.ReferenceOTU106527	Bacteria	Actinobacteria	Actinobacteria	Bifidobacteriales	Bifidobacteriaceae	Bifidobacterium							2.71317	0.0486885
New.CleanUp.ReferenceOTU111904	Bacteria	Actinobacteria	Actinobacteria	Bifidobacteriales	Bifidobacteriaceae	Bifidobacterium																			-0.268912	0.0497647
New.CleanUp.ReferenceOTU114338	Bacteria	Actinobacteria	Actinobacteria	Bifidobacteriales	Bifidobacteriaceae	Bifidobacterium																																							1.86914	0.000127768	0.235032	0.033277
New.CleanUp.ReferenceOTU114664	Bacteria	Actinobacteria	Actinobacteria	Bifidobacteriales	Bifidobacteriaceae	Bifidobacterium																			0.0997191	0.00995244	0.102912	0.0398219
New.CleanUp.ReferenceOTU115502	Bacteria	Actinobacteria	Actinobacteria	Bifidobacteriales	Bifidobacteriaceae	Bifidobacterium																							-0.472968	0.0098397
New.CleanUp.ReferenceOTU116625	Bacteria	Actinobacteria	Actinobacteria	Bifidobacteriales	Bifidobacteriaceae	Bifidobacterium																					0.0847416	0.0277409
New.CleanUp.ReferenceOTU119825	Bacteria	Actinobacteria	Actinobacteria	Bifidobacteriales	Bifidobacteriaceae	Bifidobacterium																			0.103344	0.0393735	0.117027	0.0399281
New.CleanUp.ReferenceOTU119957	Bacteria	Actinobacteria	Actinobacteria	Bifidobacteriales	Bifidobacteriaceae	Bifidobacterium
New.CleanUp.ReferenceOTU127018	Bacteria	Actinobacteria	Actinobacteria	Bifidobacteriales	Bifidobacteriaceae	Bifidobacterium											1.37046	0.0230489																			2.6594	0.0074358					2.01388	0.00780437	1.88531	0.00482144	0.39127	0.0124207
New.CleanUp.ReferenceOTU129640	Bacteria	Actinobacteria	Actinobacteria	Bifidobacteriales	Bifidobacteriaceae	Bifidobacterium																																	-1.82599	0.0444857	-0.0633471	0.0272882
New.CleanUp.ReferenceOTU1320	Bacteria	Actinobacteria	Actinobacteria	Bifidobacteriales	Bifidobacteriaceae	Bifidobacterium									2.25366	0.0209429																							2.76887	0.00678959					2.73596	0.0019505	0.459744	0.000333562
New.CleanUp.ReferenceOTU132698	Bacteria	Actinobacteria	Actinobacteria	Bifidobacteriales	Bifidobacteriaceae	Bifidobacterium																											2.08256	0.048954											1.89182	0.0335899
New.CleanUp.ReferenceOTU135079	Bacteria	Actinobacteria	Actinobacteria	Bifidobacteriales	Bifidobacteriaceae	Bifidobacterium							3.0294	0.00461403
New.CleanUp.ReferenceOTU135766	Bacteria	Actinobacteria	Actinobacteria	Bifidobacteriales	Bifidobacteriaceae	Bifidobacterium			3.64619	1.76272e-06	-3.66921	2.48016e-06											-1.8549	5.70849e-07	-0.0760325	3.36412e-05	-0.0902284	7.2271e-07													-0.0748332	4.8865e-16					-7.39759	1.31906e-07	3.64544
New.CleanUp.ReferenceOTU137058	Bacteria	Actinobacteria	Actinobacteria	Bifidobacteriales	Bifidobacteriaceae	Bifidobacterium							2.4894	2.90535e-05			1.43764	0.0233462
New.CleanUp.ReferenceOTU137215	Bacteria	Actinobacteria	Actinobacteria	Bifidobacteriales	Bifidobacteriaceae	Bifidobacterium																	-0.713818	0.00883193
New.CleanUp.ReferenceOTU13734	Bacteria	Actinobacteria	Actinobacteria	Bifidobacteriales	Bifidobacteriaceae	Bifidobacterium																					0.150581	0.0264877													-0.0538535	0.0415565
New.CleanUp.ReferenceOTU142503	Bacteria	Actinobacteria	Actinobacteria	Bifidobacteriales	Bifidobacteriaceae	Bifidobacterium																																			0.0485201	0.000378132
New.CleanUp.ReferenceOTU143286	Bacteria	Actinobacteria	Actinobacteria	Bifidobacteriales	Bifidobacteriaceae	Bifidobacterium															1.28961	0.0467268																							1.34695	0.0316781
New.CleanUp.ReferenceOTU144636	Bacteria	Actinobacteria	Actinobacteria	Bifidobacteriales	Bifidobacteriaceae	Bifidobacterium	-1.02649	0.0460874																							-1.0483	0.0386139
New.CleanUp.ReferenceOTU147366	Bacteria	Actinobacteria	Actinobacteria	Bifidobacteriales	Bifidobacteriaceae	Bifidobacterium													1.82916	0.0166976
New.CleanUp.ReferenceOTU153248	Bacteria	Actinobacteria	Actinobacteria	Bifidobacteriales	Bifidobacteriaceae	Bifidobacterium											-1.53248	0.0337618					-1.2848	0.026139
New.CleanUp.ReferenceOTU15460	Bacteria	Actinobacteria	Actinobacteria	Bifidobacteriales	Bifidobacteriaceae	Bifidobacterium									2.80149	0.00424662					2.68201	0.0060522	-1.0237	0.00797137
New.CleanUp.ReferenceOTU156206	Bacteria	Actinobacteria	Actinobacteria	Bifidobacteriales	Bifidobacteriaceae	Bifidobacterium
New.CleanUp.ReferenceOTU160145	Bacteria	Actinobacteria	Actinobacteria	Bifidobacteriales	Bifidobacteriaceae	Bifidobacterium
New.CleanUp.ReferenceOTU160214	Bacteria	Actinobacteria	Actinobacteria	Bifidobacteriales	Bifidobacteriaceae	Bifidobacterium																																							1.48232	0.0391773
New.CleanUp.ReferenceOTU16138	Bacteria	Actinobacteria	Actinobacteria	Bifidobacteriales	Bifidobacteriaceae	Bifidobacterium															-2.31103	0.0362321	0.765956	0.0107691																					3.05868	0.00129782
New.CleanUp.ReferenceOTU16439	Bacteria	Actinobacteria	Actinobacteria	Bifidobacteriales	Bifidobacteriaceae	Bifidobacterium											0.714159	0.0157019
New.CleanUp.ReferenceOTU167756	Bacteria	Actinobacteria	Actinobacteria	Bifidobacteriales	Bifidobacteriaceae	Bifidobacterium					-2.5288	0.0215907																																			-2.65203	0.0261577
New.CleanUp.ReferenceOTU172454	Bacteria	Actinobacteria	Actinobacteria	Bifidobacteriales	Bifidobacteriaceae	Bifidobacterium																					0.0847232	0.0233127
New.CleanUp.ReferenceOTU174167	Bacteria	Actinobacteria	Actinobacteria	Bifidobacteriales	Bifidobacteriaceae	Bifidobacterium																																			0.0317284	0.00146581
New.CleanUp.ReferenceOTU17450	Bacteria	Actinobacteria	Actinobacteria	Bifidobacteriales	Bifidobacteriaceae	Bifidobacterium																															-1.98251	5.51536e-05			-0.29407	0.000112222					2.30438	6.43452e-05
New.CleanUp.ReferenceOTU180272	Bacteria	Actinobacteria	Actinobacteria	Bifidobacteriales	Bifidobacteriaceae	Bifidobacterium																																					2.50253	0.00711448	2.38832	0.0200059
New.CleanUp.ReferenceOTU183740	Bacteria	Actinobacteria	Actinobacteria	Bifidobacteriales	Bifidobacteriaceae	Bifidobacterium									-0.67788	0.0457294															-0.67788	0.0487044									-0.046616	5.06337e-08
New.CleanUp.ReferenceOTU190715	Bacteria	Actinobacteria	Actinobacteria	Bifidobacteriales	Bifidobacteriaceae	Bifidobacterium																																					1.82542	0.000840942	1.71538	0.0327148
New.CleanUp.ReferenceOTU193095	Bacteria	Actinobacteria	Actinobacteria	Bifidobacteriales	Bifidobacteriaceae	Bifidobacterium																																							2.19188	0.0217448
New.CleanUp.ReferenceOTU28143	Bacteria	Actinobacteria	Actinobacteria	Bifidobacteriales	Bifidobacteriaceae	Bifidobacterium																																									-0.301528	0.0356671
New.CleanUp.ReferenceOTU31451	Bacteria	Actinobacteria	Actinobacteria	Bifidobacteriales	Bifidobacteriaceae	Bifidobacterium
New.CleanUp.ReferenceOTU3353	Bacteria	Actinobacteria	Actinobacteria	Bifidobacteriales	Bifidobacteriaceae	Bifidobacterium																																							1.0399	0.0388975
New.CleanUp.ReferenceOTU34991	Bacteria	Actinobacteria	Actinobacteria	Bifidobacteriales	Bifidobacteriaceae	Bifidobacterium																							2.0097	0.00795192
New.CleanUp.ReferenceOTU38068	Bacteria	Actinobacteria	Actinobacteria	Bifidobacteriales	Bifidobacteriaceae	Bifidobacterium
New.CleanUp.ReferenceOTU38513	Bacteria	Actinobacteria	Actinobacteria	Bifidobacteriales	Bifidobacteriaceae	Bifidobacterium											-0.737721	0.0243681			1.14061	0.0399613	-0.361416	0.0317722
New.CleanUp.ReferenceOTU43003	Bacteria	Actinobacteria	Actinobacteria	Bifidobacteriales	Bifidobacteriaceae	Bifidobacterium											1.83838	0.00150427																			3.32217	0.000368513					3.74096	0.000212781	3.10538	0.00021144	0.515931	0.000254252
New.CleanUp.ReferenceOTU44980	Bacteria	Actinobacteria	Actinobacteria	Bifidobacteriales	Bifidobacteriaceae	Bifidobacterium																					-0.212923	0.00212929					2.61412	0.0119107
New.CleanUp.ReferenceOTU45552	Bacteria	Actinobacteria	Actinobacteria	Bifidobacteriales	Bifidobacteriaceae	Bifidobacterium																							1.47707	9.13037e-06
New.CleanUp.ReferenceOTU46971	Bacteria	Actinobacteria	Actinobacteria	Bifidobacteriales	Bifidobacteriaceae	Bifidobacterium																																											-1.24304
New.CleanUp.ReferenceOTU50052	Bacteria	Actinobacteria	Actinobacteria	Bifidobacteriales	Bifidobacteriaceae	Bifidobacterium																																					1.36701	0.0383354	1.17569	0.0131231
New.CleanUp.ReferenceOTU52517	Bacteria	Actinobacteria	Actinobacteria	Bifidobacteriales	Bifidobacteriaceae	Bifidobacterium									1.43581	0.0285251
New.CleanUp.ReferenceOTU53311	Bacteria	Actinobacteria	Actinobacteria	Bifidobacteriales	Bifidobacteriaceae	Bifidobacterium																															2.78762	0.0421984
New.CleanUp.ReferenceOTU57853	Bacteria	Actinobacteria	Actinobacteria	Bifidobacteriales	Bifidobacteriaceae	Bifidobacterium																																									-0.363022	0.0108693
New.CleanUp.ReferenceOTU60677	Bacteria	Actinobacteria	Actinobacteria	Bifidobacteriales	Bifidobacteriaceae	Bifidobacterium															1.69511	0.00618402
New.CleanUp.ReferenceOTU60855	Bacteria	Actinobacteria	Actinobacteria	Bifidobacteriales	Bifidobacteriaceae	Bifidobacterium																			0.108224	0.0325399	0.124276	0.0249307
New.CleanUp.ReferenceOTU62395	Bacteria	Actinobacteria	Actinobacteria	Bifidobacteriales	Bifidobacteriaceae	Bifidobacterium	1.66411	0.0474005																	0.0773385	0.0231062	0.0905931	0.0133556			1.9226	0.034192
New.CleanUp.ReferenceOTU62745	Bacteria	Actinobacteria	Actinobacteria	Bifidobacteriales	Bifidobacteriaceae	Bifidobacterium																																					1.888	0.00707454			0.281008	0.021543
New.CleanUp.ReferenceOTU62963	Bacteria	Actinobacteria	Actinobacteria	Bifidobacteriales	Bifidobacteriaceae	Bifidobacterium																																	2.6039	0.0229394							0.440281	0.00394956
New.CleanUp.ReferenceOTU63442	Bacteria	Actinobacteria	Actinobacteria	Bifidobacteriales	Bifidobacteriaceae	Bifidobacterium																							1.597	0.000196307
New.CleanUp.ReferenceOTU65090	Bacteria	Actinobacteria	Actinobacteria	Bifidobacteriales	Bifidobacteriaceae	Bifidobacterium									2.31734	0.00490346																													1.9513	0.0382018
New.CleanUp.ReferenceOTU6734	Bacteria	Actinobacteria	Actinobacteria	Bifidobacteriales	Bifidobacteriaceae	Bifidobacterium	-3.36093	0.000849513									1.49468	0.00254037													-3.40378	0.000737075
New.CleanUp.ReferenceOTU70435	Bacteria	Actinobacteria	Actinobacteria	Bifidobacteriales	Bifidobacteriaceae	Bifidobacterium																					0.0457657	0.0399281
New.CleanUp.ReferenceOTU70770	Bacteria	Actinobacteria	Actinobacteria	Bifidobacteriales	Bifidobacteriaceae	Bifidobacterium																			0.0942971	0.0108082	0.103048	0.0154071
New.CleanUp.ReferenceOTU72463	Bacteria	Actinobacteria	Actinobacteria	Bifidobacteriales	Bifidobacteriaceae	Bifidobacterium																	-1.27322	0.0375473
New.CleanUp.ReferenceOTU74753	Bacteria	Actinobacteria	Actinobacteria	Bifidobacteriales	Bifidobacteriaceae	Bifidobacterium																																			0.0389112	0.0178038
New.CleanUp.ReferenceOTU77497	Bacteria	Actinobacteria	Actinobacteria	Bifidobacteriales	Bifidobacteriaceae	Bifidobacterium																							-1.97159	0.0144765
New.CleanUp.ReferenceOTU80836	Bacteria	Actinobacteria	Actinobacteria	Bifidobacteriales	Bifidobacteriaceae	Bifidobacterium
New.CleanUp.ReferenceOTU82855	Bacteria	Actinobacteria	Actinobacteria	Bifidobacteriales	Bifidobacteriaceae	Bifidobacterium																																											2.02273
New.CleanUp.ReferenceOTU83446	Bacteria	Actinobacteria	Actinobacteria	Bifidobacteriales	Bifidobacteriaceae	Bifidobacterium																																							1.33507	0.0385923
New.CleanUp.ReferenceOTU8413	Bacteria	Actinobacteria	Actinobacteria	Bifidobacteriales	Bifidobacteriaceae	Bifidobacterium											-1.0486	0.0354113			1.80717	0.0239911							0.616798	0.0035425
New.CleanUp.ReferenceOTU85343	Bacteria	Actinobacteria	Actinobacteria	Bifidobacteriales	Bifidobacteriaceae	Bifidobacterium																																					2.74169	0.0150768
New.CleanUp.ReferenceOTU85769	Bacteria	Actinobacteria	Actinobacteria	Bifidobacteriales	Bifidobacteriaceae	Bifidobacterium																																					2.369	0.0467982	2.30442	0.00699726	0.378721	0.0444692
New.CleanUp.ReferenceOTU89793	Bacteria	Actinobacteria	Actinobacteria	Bifidobacteriales	Bifidobacteriaceae	Bifidobacterium																	-0.515585	0.0272074
New.CleanUp.ReferenceOTU99436	Bacteria	Actinobacteria	Actinobacteria	Bifidobacteriales	Bifidobacteriaceae	Bifidobacterium																																							2.10544	0.0293438
New.ReferenceOTU1017	Bacteria	Actinobacteria	Actinobacteria	Bifidobacteriales	Bifidobacteriaceae	Bifidobacterium											-0.558915	0.0491745
New.ReferenceOTU1079	Bacteria	Actinobacteria	Actinobacteria	Bifidobacteriales	Bifidobacteriaceae	Bifidobacterium					-1.30459	0.0187425			1.46302	0.00453045															-1.18052	0.0483852			1.90157	0.00265994	1.62069	0.0239582	2.15388	2.71834e-07	0.0578474	0.00416913	2.00042	0.0330575	2.24924	1.8369e-07	0.36987	7.68739e-08
New.ReferenceOTU1088	Bacteria	Actinobacteria	Actinobacteria	Bifidobacteriales	Bifidobacteriaceae	Bifidobacterium															1.29303	0.0353389
New.ReferenceOTU1145	Bacteria	Actinobacteria	Actinobacteria	Bifidobacteriales	Bifidobacteriaceae	Bifidobacterium																																					-3.2431	0.00170161
New.ReferenceOTU121	Bacteria	Actinobacteria	Actinobacteria	Bifidobacteriales	Bifidobacteriaceae	Bifidobacterium
New.ReferenceOTU1240	Bacteria	Actinobacteria	Actinobacteria	Bifidobacteriales	Bifidobacteriaceae	Bifidobacterium	-1.04593	0.0192735							0.982684	0.0351005													0.300391	0.0177409	-1.08763	0.0125025													1.44679	0.000202002	0.168088	0.0322746
New.ReferenceOTU1278	Bacteria	Actinobacteria	Actinobacteria	Bifidobacteriales	Bifidobacteriaceae	Bifidobacterium											-0.871852	0.047553					-0.536616	0.0419808	-0.06216	0.0463119																			1.79076	0.000949933	0.256509	0.0169984
New.ReferenceOTU1303	Bacteria	Actinobacteria	Actinobacteria	Bifidobacteriales	Bifidobacteriaceae	Bifidobacterium
New.ReferenceOTU1334	Bacteria	Actinobacteria	Actinobacteria	Bifidobacteriales	Bifidobacteriaceae	Bifidobacterium																											-2.65656	0.0288441
New.ReferenceOTU1373	Bacteria	Actinobacteria	Actinobacteria	Bifidobacteriales	Bifidobacteriaceae	Bifidobacterium							1.16298	0.00931422
New.ReferenceOTU1471	Bacteria	Actinobacteria	Actinobacteria	Bifidobacteriales	Bifidobacteriaceae	Bifidobacterium																																	0.761848	0.0473443					1.23581	1.94678e-05	0.150201	0.00956448
New.ReferenceOTU1483	Bacteria	Actinobacteria	Actinobacteria	Bifidobacteriales	Bifidobacteriaceae	Bifidobacterium																																							0.929769	0.0100104
New.ReferenceOTU265	Bacteria	Actinobacteria	Actinobacteria	Bifidobacteriales	Bifidobacteriaceae	Bifidobacterium																																					-1.16003	0.0360306
New.ReferenceOTU31	Bacteria	Actinobacteria	Actinobacteria	Bifidobacteriales	Bifidobacteriaceae	Bifidobacterium							2.91709	0.00108059
New.ReferenceOTU360	Bacteria	Actinobacteria	Actinobacteria	Bifidobacteriales	Bifidobacteriaceae	Bifidobacterium			2.44393	0.00789299
New.ReferenceOTU368	Bacteria	Actinobacteria	Actinobacteria	Bifidobacteriales	Bifidobacteriaceae	Bifidobacterium	-0.957839	0.0126337							0.844107	0.0461566													0.274571	0.00836976	-0.999652	0.00723166													1.29708	0.000169572	0.148271	0.029188
New.ReferenceOTU373	Bacteria	Actinobacteria	Actinobacteria	Bifidobacteriales	Bifidobacteriaceae	Bifidobacterium																											-3.60967	0.00117192
New.ReferenceOTU413	Bacteria	Actinobacteria	Actinobacteria	Bifidobacteriales	Bifidobacteriaceae	Bifidobacterium																											-1.46956	0.0300038
New.ReferenceOTU539	Bacteria	Actinobacteria	Actinobacteria	Bifidobacteriales	Bifidobacteriaceae	Bifidobacterium
New.ReferenceOTU542	Bacteria	Actinobacteria	Actinobacteria	Bifidobacteriales	Bifidobacteriaceae	Bifidobacterium			5.07633	0.00405687													0.790906	6.30405e-51											4.76968	0.00980754			5.45551	0.00100632	0.108085	0.0419559
New.ReferenceOTU567	Bacteria	Actinobacteria	Actinobacteria	Bifidobacteriales	Bifidobacteriaceae	Bifidobacterium																											-3.90596	0.0224543
New.ReferenceOTU683	Bacteria	Actinobacteria	Actinobacteria	Bifidobacteriales	Bifidobacteriaceae	Bifidobacterium									1.88894	0.0461297																													1.81959	0.0110095
New.ReferenceOTU698	Bacteria	Actinobacteria	Actinobacteria	Bifidobacteriales	Bifidobacteriaceae	Bifidobacterium							4.17363	0.00783856
New.ReferenceOTU755	Bacteria	Actinobacteria	Actinobacteria	Bifidobacteriales	Bifidobacteriaceae	Bifidobacterium															1.07047	0.00452037
New.ReferenceOTU779	Bacteria	Actinobacteria	Actinobacteria	Bifidobacteriales	Bifidobacteriaceae	Bifidobacterium
New.ReferenceOTU884	Bacteria	Actinobacteria	Actinobacteria	Bifidobacteriales	Bifidobacteriaceae	Bifidobacterium																																	0.891244	0.0259829					1.25002	0.000222798	0.172567	0.00705418
New.ReferenceOTU932	Bacteria	Actinobacteria	Actinobacteria	Bifidobacteriales	Bifidobacteriaceae	Bifidobacterium																																					-2.79501	0.0111951
New.ReferenceOTU937	Bacteria	Actinobacteria	Actinobacteria	Bifidobacteriales	Bifidobacteriaceae	Bifidobacterium																											-3.45365	0.0410802
4411875	Bacteria	Actinobacteria	Actinobacteria	Bifidobacteriales	Bifidobacteriaceae	Scardovia	4.25528	5.09261e-09	-4.2967	9.20627e-08	4.26927	1.03622e-08			-4.25017	3.25243e-09	-4.27135	4.60369e-09	4.27724	1.68939e-08	4.27586	1.327e-08	-2.14746	1.11073e-09	0.0533794	2.2743e-13					4.25172	3.61976e-09	4.34122	7.39558e-07	-4.31448	1.88383e-07			-4.27847	1.64511e-08					-3.23428	5.18236e-06
New.CleanUp.ReferenceOTU142341	Bacteria	Actinobacteria	Actinobacteria	Bifidobacteriales	Bifidobacteriaceae	Unclassified									1.82745	0.0311762																															0.380257	0.0322194
New.CleanUp.ReferenceOTU152514	Bacteria	Actinobacteria	Actinobacteria	Bifidobacteriales	Bifidobacteriaceae	Unclassified																																					2.84665	1.65658e-05
New.CleanUp.ReferenceOTU16064	Bacteria	Actinobacteria	Actinobacteria	Bifidobacteriales	Bifidobacteriaceae	Unclassified																																							2.13852	0.00534968
New.CleanUp.ReferenceOTU36858	Bacteria	Actinobacteria	Actinobacteria	Bifidobacteriales	Bifidobacteriaceae	Unclassified							2.16546	0.0145549																															2.52742	0.0294061
New.ReferenceOTU1394	Bacteria	Actinobacteria	Actinobacteria	Bifidobacteriales	Bifidobacteriaceae	Unclassified																					-0.080423	0.0302213
New.ReferenceOTU627	Bacteria	Actinobacteria	Actinobacteria	Bifidobacteriales	Bifidobacteriaceae	Unclassified																															1.05281	0.0355249
New.ReferenceOTU707	Bacteria	Actinobacteria	Actinobacteria	Bifidobacteriales	Bifidobacteriaceae	Unclassified																					-0.10417	0.010834
New.CleanUp.ReferenceOTU153220	Bacteria	Actinobacteria	Actinobacteria	Unclassified	Unclassified	Unclassified																											2.23447	0.000322137
New.CleanUp.ReferenceOTU62927	Bacteria	Actinobacteria	Actinobacteria	Unclassified	Unclassified	Unclassified																																									0.490113	0.0159856
New.CleanUp.ReferenceOTU7166	Bacteria	Actinobacteria	Actinobacteria	Unclassified	Unclassified	Unclassified																																			0.0601192	0.014245			3.9772	0.015148	0.492917	0.00141098
New.CleanUp.ReferenceOTU8218	Bacteria	Actinobacteria	Actinobacteria	Unclassified	Unclassified	Unclassified													-2.53646	0.0128581																			2.78898	0.00779704					2.5813	0.0081365	0.511629	0.000513871
New.ReferenceOTU1182	Bacteria	Actinobacteria	Actinobacteria	Unclassified	Unclassified	Unclassified			-3.67846	0.0307503									3.88983	0.0354102
New.ReferenceOTU395	Bacteria	Actinobacteria	Actinobacteria	Unclassified	Unclassified	Unclassified															1.02846	0.00387291																							1.40446	1.76556e-05	0.15489	0.0226637
New.ReferenceOTU604	Bacteria	Actinobacteria	Actinobacteria	Unclassified	Unclassified	Unclassified					-2.35998	0.0239246
1124877	Bacteria	Actinobacteria	Coriobacteriia	Coriobacteriales	Coriobacteriaceae	Atopobium																													-2.4381	0.000825646
189997	Bacteria	Actinobacteria	Coriobacteriia	Coriobacteriales	Coriobacteriaceae	Collinsella																											-2.92632	0.0124768									-2.82447	0.00124876
191595	Bacteria	Actinobacteria	Coriobacteriia	Coriobacteriales	Coriobacteriaceae	Collinsella																											-2.40832	0.0111735
287514	Bacteria	Actinobacteria	Coriobacteriia	Coriobacteriales	Coriobacteriaceae	Collinsella																											-3.44697	0.0383695
288004	Bacteria	Actinobacteria	Coriobacteriia	Coriobacteriales	Coriobacteriaceae	Collinsella																																	-7.14474	2.85654e-22					-6.44549	7.50802e-08	-1.11491	1.04528e-11
290572	Bacteria	Actinobacteria	Coriobacteriia	Coriobacteriales	Coriobacteriaceae	Collinsella																																											-1.09991
4481613	Bacteria	Actinobacteria	Coriobacteriia	Coriobacteriales	Coriobacteriaceae	Collinsella																											-3.08054	0.00142704									-2.23038	0.0477644
New.CleanUp.ReferenceOTU117520	Bacteria	Actinobacteria	Coriobacteriia	Coriobacteriales	Coriobacteriaceae	Collinsella
New.CleanUp.ReferenceOTU124213	Bacteria	Actinobacteria	Coriobacteriia	Coriobacteriales	Coriobacteriaceae	Collinsella																																			-0.0706868	0.0449428
New.CleanUp.ReferenceOTU137488	Bacteria	Actinobacteria	Coriobacteriia	Coriobacteriales	Coriobacteriaceae	Collinsella															2.07351	0.0278068
New.CleanUp.ReferenceOTU137613	Bacteria	Actinobacteria	Coriobacteriia	Coriobacteriales	Coriobacteriaceae	Collinsella							2.3079	0.00268645
New.CleanUp.ReferenceOTU14855	Bacteria	Actinobacteria	Coriobacteriia	Coriobacteriales	Coriobacteriaceae	Collinsella															-3.19091	0.0178696	1.2607	0.00607963															2.67299	0.00055541	0.0775091	0.0112281
New.CleanUp.ReferenceOTU155975	Bacteria	Actinobacteria	Coriobacteriia	Coriobacteriales	Coriobacteriaceae	Collinsella															-1.50734	0.020522
New.CleanUp.ReferenceOTU162740	Bacteria	Actinobacteria	Coriobacteriia	Coriobacteriales	Coriobacteriaceae	Collinsella															-3.06108	0.0364645
New.CleanUp.ReferenceOTU168523	Bacteria	Actinobacteria	Coriobacteriia	Coriobacteriales	Coriobacteriaceae	Collinsella															-1.76896	0.0467268
New.CleanUp.ReferenceOTU169433	Bacteria	Actinobacteria	Coriobacteriia	Coriobacteriales	Coriobacteriaceae	Collinsella																																			-0.0577224	0.0153624
New.CleanUp.ReferenceOTU2136	Bacteria	Actinobacteria	Coriobacteriia	Coriobacteriales	Coriobacteriaceae	Collinsella	-1.49744	0.0345752																																									-4.39778
New.CleanUp.ReferenceOTU33648	Bacteria	Actinobacteria	Coriobacteriia	Coriobacteriales	Coriobacteriaceae	Collinsella																																							-2.07205	0.0149139
New.CleanUp.ReferenceOTU38463	Bacteria	Actinobacteria	Coriobacteriia	Coriobacteriales	Coriobacteriaceae	Collinsella																	1.53201	0.0209479
New.CleanUp.ReferenceOTU54590	Bacteria	Actinobacteria	Coriobacteriia	Coriobacteriales	Coriobacteriaceae	Collinsella																			0.0588599	0.024315	0.0662815	0.0287305
New.CleanUp.ReferenceOTU54954	Bacteria	Actinobacteria	Coriobacteriia	Coriobacteriales	Coriobacteriaceae	Collinsella													-1.88505	0.0396488
New.CleanUp.ReferenceOTU57669	Bacteria	Actinobacteria	Coriobacteriia	Coriobacteriales	Coriobacteriaceae	Collinsella																																							2.66841	0.0391773	0.46657	0.0480187
New.CleanUp.ReferenceOTU62824	Bacteria	Actinobacteria	Coriobacteriia	Coriobacteriales	Coriobacteriaceae	Collinsella
New.CleanUp.ReferenceOTU77210	Bacteria	Actinobacteria	Coriobacteriia	Coriobacteriales	Coriobacteriaceae	Collinsella																			0.0943656	0.0494315
New.ReferenceOTU1370	Bacteria	Actinobacteria	Coriobacteriia	Coriobacteriales	Coriobacteriaceae	Collinsella																																					-3.32741	0.00115504
New.ReferenceOTU1450	Bacteria	Actinobacteria	Coriobacteriia	Coriobacteriales	Coriobacteriaceae	Collinsella																																							-2.04283	0.0312734
New.ReferenceOTU1451	Bacteria	Actinobacteria	Coriobacteriia	Coriobacteriales	Coriobacteriaceae	Collinsella																											-3.24005	0.0468394											-1.82269	0.0288122
New.ReferenceOTU217	Bacteria	Actinobacteria	Coriobacteriia	Coriobacteriales	Coriobacteriaceae	Collinsella			4.28322	9.37335e-07							2.59873	2.08757e-07	-5.19058	1.77782e-07	-5.19673	2.0147e-07	5.45161	0.00459311	0.0447312	4.08395e-13	0.0276983	0.00144786											5.18769	1.47317e-07	0.0176706	3.56704e-10
New.ReferenceOTU409	Bacteria	Actinobacteria	Coriobacteriia	Coriobacteriales	Coriobacteriaceae	Collinsella	2.39974	0.0392153							-3.48555	0.0070097															2.59201	0.0315581
New.ReferenceOTU525	Bacteria	Actinobacteria	Coriobacteriia	Coriobacteriales	Coriobacteriaceae	Collinsella																											-4.69446	2.46287e-05
New.ReferenceOTU991	Bacteria	Actinobacteria	Coriobacteriia	Coriobacteriales	Coriobacteriaceae	Collinsella																																							-2.69569	0.000155584
1141218	Bacteria	Actinobacteria	Coriobacteriia	Coriobacteriales	Coriobacteriaceae	Eggerthella			2.56794	0.00305549																															0.0747803	0.0102639
New.CleanUp.ReferenceOTU101425	Bacteria	Actinobacteria	Coriobacteriia	Coriobacteriales	Coriobacteriaceae	Eggerthella																																	1.33436	0.0296003	0.043773	0.0351006
New.CleanUp.ReferenceOTU102508	Bacteria	Actinobacteria	Coriobacteriia	Coriobacteriales	Coriobacteriaceae	Eggerthella
New.CleanUp.ReferenceOTU124895	Bacteria	Actinobacteria	Coriobacteriia	Coriobacteriales	Coriobacteriaceae	Eggerthella	-2.28757	1.48116e-08					3.81053	0.0342227	2.28988	1.24897e-08			2.28501	1.32519e-08											-2.28911	1.38683e-08																	-2.29295
New.CleanUp.ReferenceOTU13851	Bacteria	Actinobacteria	Coriobacteriia	Coriobacteriales	Coriobacteriaceae	Eggerthella																							2.00971	0.00232917
New.CleanUp.ReferenceOTU191030	Bacteria	Actinobacteria	Coriobacteriia	Coriobacteriales	Coriobacteriaceae	Eggerthella
New.CleanUp.ReferenceOTU29627	Bacteria	Actinobacteria	Coriobacteriia	Coriobacteriales	Coriobacteriaceae	Eggerthella																									1.92778	0.0102121
New.CleanUp.ReferenceOTU37045	Bacteria	Actinobacteria	Coriobacteriia	Coriobacteriales	Coriobacteriaceae	Eggerthella																																			0.0441358	0.0028225
New.CleanUp.ReferenceOTU39428	Bacteria	Actinobacteria	Coriobacteriia	Coriobacteriales	Coriobacteriaceae	Eggerthella																					0.158304	0.025349
New.CleanUp.ReferenceOTU51304	Bacteria	Actinobacteria	Coriobacteriia	Coriobacteriales	Coriobacteriaceae	Eggerthella																					0.142731	0.0449211							-2.67893	0.0347852
New.ReferenceOTU605	Bacteria	Actinobacteria	Coriobacteriia	Coriobacteriales	Coriobacteriaceae	Eggerthella	2.58172	4.23861e-07	-1.51292	0.0109419															0.0712285	0.0362842					2.73319	3.81744e-07													-2.36748	0.000240095			1.55449
New.ReferenceOTU690	Bacteria	Actinobacteria	Coriobacteriia	Coriobacteriales	Coriobacteriaceae	Eggerthella	0.852448	0.0235488																							1.18867	0.000244337
New.ReferenceOTU705	Bacteria	Actinobacteria	Coriobacteriia	Coriobacteriales	Coriobacteriaceae	Eggerthella																									1.43558	0.0334444
New.ReferenceOTU9	Bacteria	Actinobacteria	Coriobacteriia	Coriobacteriales	Coriobacteriaceae	Eggerthella																																							0.859912	0.0195596
4332878	Bacteria	Actinobacteria	Coriobacteriia	Coriobacteriales	Coriobacteriaceae	Slackia	5.68012	0.0119539					-6.85941	0.0174423	-6.9817	0.00274583			-5.37001	0.00452765											5.61152	0.0244645													-6.60079	0.0140019	-0.969116	1.26861e-06	7.42979
471157	Bacteria	Actinobacteria	Coriobacteriia	Coriobacteriales	Coriobacteriaceae	Slackia
New.CleanUp.ReferenceOTU57547	Bacteria	Actinobacteria	Coriobacteriia	Coriobacteriales	Coriobacteriaceae	Slackia			2.32809	0.00011921							1.17015	0.000120567			-2.34018	0.000118863	2.41205	2.31736e-05					2.40682	3.20499e-05									2.33819	0.000103571
New.ReferenceOTU617	Bacteria	Actinobacteria	Coriobacteriia	Coriobacteriales	Coriobacteriaceae	Slackia			1.28096	0.000749934							0.640483	0.00063385			-1.28097	0.00064038	1.30155	0.000803709					1.3144	0.000240931									1.28095	0.000627679
1106384	Bacteria	Actinobacteria	Coriobacteriia	Coriobacteriales	Coriobacteriaceae	Unclassified																					-0.129454	0.0423237
136127	Bacteria	Actinobacteria	Coriobacteriia	Coriobacteriales	Coriobacteriaceae	Unclassified					-1.80629	0.0117417					-1.3425	0.0129321
175508	Bacteria	Actinobacteria	Coriobacteriia	Coriobacteriales	Coriobacteriaceae	Unclassified																							0.391479	0.0242419
188966	Bacteria	Actinobacteria	Coriobacteriia	Coriobacteriales	Coriobacteriaceae	Unclassified															-3.70119	0.0490411
232900	Bacteria	Actinobacteria	Coriobacteriia	Coriobacteriales	Coriobacteriaceae	Unclassified															-3.96652	0.0483341
305141	Bacteria	Actinobacteria	Coriobacteriia	Coriobacteriales	Coriobacteriaceae	Unclassified							0.787812	3.3991e-06																			1.97431	1.7274e-43							-0.0378812	2.83799e-13
4397092	Bacteria	Actinobacteria	Coriobacteriia	Coriobacteriales	Coriobacteriaceae	Unclassified	-4.2423	0.0142601																							-4.26831	0.0140704
New.CleanUp.ReferenceOTU11377	Bacteria	Actinobacteria	Coriobacteriia	Coriobacteriales	Coriobacteriaceae	Unclassified					-2.54717	4.72433e-07					1.95497	4.86321e-25					1.92684	1.84985e-25					0.859893	3.81343e-07							2.54725	7.28016e-07											-2.54722
New.CleanUp.ReferenceOTU191814	Bacteria	Actinobacteria	Unclassified	Unclassified	Unclassified	Unclassified																																									-0.383995	0.0261577
New.CleanUp.ReferenceOTU59420	Bacteria	Actinobacteria	Unclassified	Unclassified	Unclassified	Unclassified																	1.47963	0.0250614
New.ReferenceOTU435	Bacteria	Actinobacteria	Unclassified	Unclassified	Unclassified	Unclassified																											-3.9782	0.0334538
New.ReferenceOTU714	Bacteria	Actinobacteria	Unclassified	Unclassified	Unclassified	Unclassified																											-4.11749	0.0451575
1107945	Bacteria	Bacteroidetes	Bacteroidia	Bacteroidales	Bacteroidaceae	Bacteroides																																			0.0381732	0.000858566
1135084	Bacteria	Bacteroidetes	Bacteroidia	Bacteroidales	Bacteroidaceae	Bacteroides
125270	Bacteria	Bacteroidetes	Bacteroidia	Bacteroidales	Bacteroidaceae	Bacteroides																			0.103216	8.22963e-11	0.0965364	0.0313202
128205	Bacteria	Bacteroidetes	Bacteroidia	Bacteroidales	Bacteroidaceae	Bacteroides																																	2.47017	0.0312503					3.01306	0.00296283	0.432115	0.00541976
130663	Bacteria	Bacteroidetes	Bacteroidia	Bacteroidales	Bacteroidaceae	Bacteroides																													1.66663	0.00130904			1.25475	0.0201807							0.21045	0.0310519
1531298	Bacteria	Bacteroidetes	Bacteroidia	Bacteroidales	Bacteroidaceae	Bacteroides													2.73523	0.00488765
1703712	Bacteria	Bacteroidetes	Bacteroidia	Bacteroidales	Bacteroidaceae	Bacteroides																			0.112079	0.00358996	0.11977	0.00826208
1736067	Bacteria	Bacteroidetes	Bacteroidia	Bacteroidales	Bacteroidaceae	Bacteroides																													-2.39236	0.0339596					-0.0838758	0.00271136
174036	Bacteria	Bacteroidetes	Bacteroidia	Bacteroidales	Bacteroidaceae	Bacteroides																																							3.15098	0.0375668
175485	Bacteria	Bacteroidetes	Bacteroidia	Bacteroidales	Bacteroidaceae	Bacteroides													-1.61565	0.0330183
178148	Bacteria	Bacteroidetes	Bacteroidia	Bacteroidales	Bacteroidaceae	Bacteroides	2.76764	0.040256							-3.4499	0.00916679									0.203197	0.00352076	0.186149	0.000978835																			-0.566127	0.021543
178253	Bacteria	Bacteroidetes	Bacteroidia	Bacteroidales	Bacteroidaceae	Bacteroides	6.68204	7.14966e-05	-7.98131	2.86454e-09			-6.04097	0.00697525	-6.84907	9.16071e-05	-2.1448	0.00479252			7.88992	7.49395e-09			0.442316	5.01744e-07	0.370436	3.47133e-10			6.58153	0.000161698			7.14322	0.00466079	-8.01685	0.0084584							-7.82237	0.000157558	-1.46664	0.000130952
180606	Bacteria	Bacteroidetes	Bacteroidia	Bacteroidales	Bacteroidaceae	Bacteroides	3.49642	0.000452792																							3.396	0.00111049					-4.64703	0.00413533							-2.82393	0.0272994	-0.44689	0.00923975
182874	Bacteria	Bacteroidetes	Bacteroidia	Bacteroidales	Bacteroidaceae	Bacteroides	3.27086	0.00188695							2.51083	0.0420414			-4.23552	1.96402e-06									-0.653353	0.00786508	3.17132	0.00351307			-3.13465	0.0327203	-4.80696	0.000325844			-0.0966087	0.000365004					-0.429533	0.0266534
183496	Bacteria	Bacteroidetes	Bacteroidia	Bacteroidales	Bacteroidaceae	Bacteroides													-1.52655	0.00774278
183579	Bacteria	Bacteroidetes	Bacteroidia	Bacteroidales	Bacteroidaceae	Bacteroides									-2.8423	0.0133463
183619	Bacteria	Bacteroidetes	Bacteroidia	Bacteroidales	Bacteroidaceae	Bacteroides																					0.0892914	0.0438906
184610	Bacteria	Bacteroidetes	Bacteroidia	Bacteroidales	Bacteroidaceae	Bacteroides													1.90641	0.00338301																									2.56727	0.00787064	0.443245	0.00632768
184725	Bacteria	Bacteroidetes	Bacteroidia	Bacteroidales	Bacteroidaceae	Bacteroides					-4.172	9.11655e-17							-4.17122	1.63434e-16																			4.17114	1.42813e-16	-0.0181807	2.37571e-05					-0.227225	3.72537e-18	4.16943
186358	Bacteria	Bacteroidetes	Bacteroidia	Bacteroidales	Bacteroidaceae	Bacteroides																											-5.45081	2.01811e-05									-5.45081	1.59926e-05	-6.7294	0.00440863
187178	Bacteria	Bacteroidetes	Bacteroidia	Bacteroidales	Bacteroidaceae	Bacteroides							-5.44213	1.49174e-05
187623	Bacteria	Bacteroidetes	Bacteroidia	Bacteroidales	Bacteroidaceae	Bacteroides													-3.01336	0.0317954																					-0.0805019	0.0348072
188735	Bacteria	Bacteroidetes	Bacteroidia	Bacteroidales	Bacteroidaceae	Bacteroides																																									0.310849	0.0110991
1906635	Bacteria	Bacteroidetes	Bacteroidia	Bacteroidales	Bacteroidaceae	Bacteroides									-3.22979	0.00415283
192070	Bacteria	Bacteroidetes	Bacteroidia	Bacteroidales	Bacteroidaceae	Bacteroides							-6.42837	0.00783856											-0.123729	2.5172e-79																			-5.69	0.000175187
192255	Bacteria	Bacteroidetes	Bacteroidia	Bacteroidales	Bacteroidaceae	Bacteroides
192684	Bacteria	Bacteroidetes	Bacteroidia	Bacteroidales	Bacteroidaceae	Bacteroides
192839	Bacteria	Bacteroidetes	Bacteroidia	Bacteroidales	Bacteroidaceae	Bacteroides																																	2.47393	0.0495415	0.0801544	0.0438099
193528	Bacteria	Bacteroidetes	Bacteroidia	Bacteroidales	Bacteroidaceae	Bacteroides					1.83488	0.027039			-1.77497	0.03807																			-2.10281	0.0475311					-0.0607122	0.000939727					-0.300358	0.0153372
193534	Bacteria	Bacteroidetes	Bacteroidia	Bacteroidales	Bacteroidaceae	Bacteroides													2.25334	0.018041
1950496	Bacteria	Bacteroidetes	Bacteroidia	Bacteroidales	Bacteroidaceae	Bacteroides									-4.32297	0.00228388
195508	Bacteria	Bacteroidetes	Bacteroidia	Bacteroidales	Bacteroidaceae	Bacteroides									-2.56924	0.0045837																																	2.67778
196664	Bacteria	Bacteroidetes	Bacteroidia	Bacteroidales	Bacteroidaceae	Bacteroides																																											1.85265
197490	Bacteria	Bacteroidetes	Bacteroidia	Bacteroidales	Bacteroidaceae	Bacteroides
197537	Bacteria	Bacteroidetes	Bacteroidia	Bacteroidales	Bacteroidaceae	Bacteroides													2.30138	0.0122104	-2.95863	0.0432101
197991	Bacteria	Bacteroidetes	Bacteroidia	Bacteroidales	Bacteroidaceae	Bacteroides			-4.10283	0.000857487											3.84352	0.0452622	-1.48375	0.00143358
198449	Bacteria	Bacteroidetes	Bacteroidia	Bacteroidales	Bacteroidaceae	Bacteroides																																							-2.05643	0.0290992
199190	Bacteria	Bacteroidetes	Bacteroidia	Bacteroidales	Bacteroidaceae	Bacteroides																																			-0.054829	0.0479733
2061739	Bacteria	Bacteroidetes	Bacteroidia	Bacteroidales	Bacteroidaceae	Bacteroides																																	2.081	0.0438495							0.351864	0.0026896
2063400	Bacteria	Bacteroidetes	Bacteroidia	Bacteroidales	Bacteroidaceae	Bacteroides																																									0.209234	0.0491676
2198356	Bacteria	Bacteroidetes	Bacteroidia	Bacteroidales	Bacteroidaceae	Bacteroides																																							1.7024	0.00131927
2237211	Bacteria	Bacteroidetes	Bacteroidia	Bacteroidales	Bacteroidaceae	Bacteroides																							-0.399562	0.0443388
2243510	Bacteria	Bacteroidetes	Bacteroidia	Bacteroidales	Bacteroidaceae	Bacteroides
2383341	Bacteria	Bacteroidetes	Bacteroidia	Bacteroidales	Bacteroidaceae	Bacteroides
2388617	Bacteria	Bacteroidetes	Bacteroidia	Bacteroidales	Bacteroidaceae	Bacteroides	7.47535	0.0268923	-8.89032	3.63472e-11	-6.34853	0.0240806			-8.45109	0.00370863			-6.13333	0.039422	7.5953	0.000928927			0.391958	0.0107766	0.342962	0.000603344			7.39557	0.0382059							6.18419	0.0402933	-0.292521	8.67404e-06			-7.34441	0.0249732	-1.87071	1.86836e-08
2415144	Bacteria	Bacteroidetes	Bacteroidia	Bacteroidales	Bacteroidaceae	Bacteroides													-2.00529	0.00143443																					0.045417	0.0480834			-1.84961	0.0125987
260410	Bacteria	Bacteroidetes	Bacteroidia	Bacteroidales	Bacteroidaceae	Bacteroides															3.22598	0.0279669
2656868	Bacteria	Bacteroidetes	Bacteroidia	Bacteroidales	Bacteroidaceae	Bacteroides																																									0.247105	0.0319473
270094	Bacteria	Bacteroidetes	Bacteroidia	Bacteroidales	Bacteroidaceae	Bacteroides	3.29224	1.47041e-06					-2.89834	0.000687135																	3.19188	6.19713e-06			2.56574	0.0236546	-3.78001	0.00106191					-5.05847	0.0149666	-4.9462	4.30575e-08	-0.538089	3.12653e-05
276484	Bacteria	Bacteroidetes	Bacteroidia	Bacteroidales	Bacteroidaceae	Bacteroides	-3.81961	0.009141			3.965	0.00684663	-3.76282	0.0427505					4.65393	0.00476649	-4.49475	0.00117611			0.108763	0.0396087	0.0971313	0.0420461	-1.83299	0.0496754	-3.91997	0.00579024																	5.01375
2876801	Bacteria	Bacteroidetes	Bacteroidia	Bacteroidales	Bacteroidaceae	Bacteroides							-3.91228	1.76658e-05					-4.25161	5.68126e-08					0.380149	0.00830291			0.731682	0.00124948					3.95036	0.000932609			4.28793	2.71834e-07	0.0960497	0.0011246							4.40521
301578	Bacteria	Bacteroidetes	Bacteroidia	Bacteroidales	Bacteroidaceae	Bacteroides																			-0.193871	0.0277289
305946	Bacteria	Bacteroidetes	Bacteroidia	Bacteroidales	Bacteroidaceae	Bacteroides
312770	Bacteria	Bacteroidetes	Bacteroidia	Bacteroidales	Bacteroidaceae	Bacteroides																					0.152287	0.00861876
3154070	Bacteria	Bacteroidetes	Bacteroidia	Bacteroidales	Bacteroidaceae	Bacteroides																																							-1.98524	0.0207623
3211875	Bacteria	Bacteroidetes	Bacteroidia	Bacteroidales	Bacteroidaceae	Bacteroides
3256931	Bacteria	Bacteroidetes	Bacteroidia	Bacteroidales	Bacteroidaceae	Bacteroides
326662	Bacteria	Bacteroidetes	Bacteroidia	Bacteroidales	Bacteroidaceae	Bacteroides																					0.32796	0.0154212	0.927399	5.95488e-07									3.79535	5.30635e-06							2.98859	6.4351e-07
328617	Bacteria	Bacteroidetes	Bacteroidia	Bacteroidales	Bacteroidaceae	Bacteroides							-2.152	0.0115541
3325758	Bacteria	Bacteroidetes	Bacteroidia	Bacteroidales	Bacteroidaceae	Bacteroides	3.5332	0.000259004					-3.56527	0.00320782															-0.875926	0.00351077	3.52988	0.000401769													-3.25057	0.00569417	-0.443438	0.021543
332732	Bacteria	Bacteroidetes	Bacteroidia	Bacteroidales	Bacteroidaceae	Bacteroides	5.5306	6.05811e-06	-5.64619	4.41423e-07	4.81401	8.26788e-05	-4.53703	0.0142505	-7.10398	6.77328e-09			-3.8729	0.00931322	-4.50097	0.000683855			-0.318905	0.000325313					5.43021	1.66653e-05													-6.50817	4.97875e-06	-1.22668	3.81792e-05	5.45472
336559	Bacteria	Bacteroidetes	Bacteroidia	Bacteroidales	Bacteroidaceae	Bacteroides	3.79194	8.35377e-05					-3.04928	0.0144876																	3.69287	0.000216519	-6.30172	0.000662202			-6.16739	1.31111e-07	-3.17976	0.00183569			-6.40709	0.000293642	-6.98995	3.09123e-14	-1.22815	2.88209e-18
344154	Bacteria	Bacteroidetes	Bacteroidia	Bacteroidales	Bacteroidaceae	Bacteroides
344525	Bacteria	Bacteroidetes	Bacteroidia	Bacteroidales	Bacteroidaceae	Bacteroides									-2.86693	0.00218885
3465233	Bacteria	Bacteroidetes	Bacteroidia	Bacteroidales	Bacteroidaceae	Bacteroides	4.1218	0.00135895							-2.88232	0.00274583									-0.124446	0.00014816	-0.145412	0.00133694			4.05833	0.00164767															-1.0031	0.0157129	1.06817
3474081	Bacteria	Bacteroidetes	Bacteroidia	Bacteroidales	Bacteroidaceae	Bacteroides																															-7.15897	0.00113578					-6.42953	0.0409494
3475269	Bacteria	Bacteroidetes	Bacteroidia	Bacteroidales	Bacteroidaceae	Bacteroides																							-0.682105	0.0291669															-4.13865	0.0113696			2.13403
3507744	Bacteria	Bacteroidetes	Bacteroidia	Bacteroidales	Bacteroidaceae	Bacteroides																															-6.38654	0.000310656					-5.665	0.03482
3544699	Bacteria	Bacteroidetes	Bacteroidia	Bacteroidales	Bacteroidaceae	Bacteroides																					-0.242238	0.0444742									-6.39886	0.000297319					-5.62176	0.0367389
3583645	Bacteria	Bacteroidetes	Bacteroidia	Bacteroidales	Bacteroidaceae	Bacteroides													-1.93382	0.042396																											0.31199	0.0112239	-1.69363
364179	Bacteria	Bacteroidetes	Bacteroidia	Bacteroidales	Bacteroidaceae	Bacteroides
3887769	Bacteria	Bacteroidetes	Bacteroidia	Bacteroidales	Bacteroidaceae	Bacteroides	-2.96848	1.51001e-07	2.8044	3.86334e-05	3.01811	6.11923e-08	-3.08437	0.00010174	3.18527	8.48213e-07	-1.39725	3.22363e-07	-3.29131	2.54046e-09	2.94965	1.47662e-07	-0.85564	1.55111e-07							-3.05217	5.98312e-08			3.10197	0.000177528	-2.48942	0.0229832	3.197	1.32326e-07	0.0937148	4.43668e-14			-2.84071	6.18363e-05	0.620786	9.79815e-08	-3.29016
3929758	Bacteria	Bacteroidetes	Bacteroidia	Bacteroidales	Bacteroidaceae	Bacteroides									-3.62769	0.00247024
3943182	Bacteria	Bacteroidetes	Bacteroidia	Bacteroidales	Bacteroidaceae	Bacteroides																																									0.282228	0.0439137
3963289	Bacteria	Bacteroidetes	Bacteroidia	Bacteroidales	Bacteroidaceae	Bacteroides
3997242	Bacteria	Bacteroidetes	Bacteroidia	Bacteroidales	Bacteroidaceae	Bacteroides									-2.47061	0.0427079																			-2.79828	1.09905e-05			-2.27802	0.00530461	-0.0783765	0.000251519					-0.401323	0.00848842
4029584	Bacteria	Bacteroidetes	Bacteroidia	Bacteroidales	Bacteroidaceae	Bacteroides													1.51922	0.0156911
4212012	Bacteria	Bacteroidetes	Bacteroidia	Bacteroidales	Bacteroidaceae	Bacteroides
4232045	Bacteria	Bacteroidetes	Bacteroidia	Bacteroidales	Bacteroidaceae	Bacteroides													-2.17815	0.000855832	-1.86056	0.00942715			-0.104279	0.00560441	-0.113746	0.00620419
4235585	Bacteria	Bacteroidetes	Bacteroidia	Bacteroidales	Bacteroidaceae	Bacteroides																																			-0.0927739	0.00276537					-3.12034	0.0146569
4301298	Bacteria	Bacteroidetes	Bacteroidia	Bacteroidales	Bacteroidaceae	Bacteroides					6.28611	8.98095e-05
4302904	Bacteria	Bacteroidetes	Bacteroidia	Bacteroidales	Bacteroidaceae	Bacteroides	-7.18528	2.22722e-12																							-7.24069	1.33513e-12							7.24258	0.0124648	0.203568	0.0367359					1.30248	0.00637136
4304475	Bacteria	Bacteroidetes	Bacteroidia	Bacteroidales	Bacteroidaceae	Bacteroides																					-0.12159	0.0240536																	2.04276	0.0161563
4324964	Bacteria	Bacteroidetes	Bacteroidia	Bacteroidales	Bacteroidaceae	Bacteroides
4346677	Bacteria	Bacteroidetes	Bacteroidia	Bacteroidales	Bacteroidaceae	Bacteroides																			-0.140992	0.0466847
4354041	Bacteria	Bacteroidetes	Bacteroidia	Bacteroidales	Bacteroidaceae	Bacteroides																													-3.03732	0.00185059					-0.100397	0.00101011
4360055	Bacteria	Bacteroidetes	Bacteroidia	Bacteroidales	Bacteroidaceae	Bacteroides							-3.15554	4.24999e-05	-4.07278	0.00653751			-3.11822	0.0157532																			-3.14768	0.00633065							-0.44844	0.0267111
4366843	Bacteria	Bacteroidetes	Bacteroidia	Bacteroidales	Bacteroidaceae	Bacteroides																																									0.271694	0.0166664
4369878	Bacteria	Bacteroidetes	Bacteroidia	Bacteroidales	Bacteroidaceae	Bacteroides					1.81668	0.0056506																	-0.234547	0.00469847											0.37467	0.00202355
4372612	Bacteria	Bacteroidetes	Bacteroidia	Bacteroidales	Bacteroidaceae	Bacteroides																																	1.61854	0.0390725							0.312097	0.00583461
4378081	Bacteria	Bacteroidetes	Bacteroidia	Bacteroidales	Bacteroidaceae	Bacteroides																					0.0380516	5.60366e-09							5.51891	0.00390648					0.0241721	1.87541e-35
4381422	Bacteria	Bacteroidetes	Bacteroidia	Bacteroidales	Bacteroidaceae	Bacteroides
4381553	Bacteria	Bacteroidetes	Bacteroidia	Bacteroidales	Bacteroidaceae	Bacteroides													-1.69167	0.0166262																									-1.7289	0.0230927
4385318	Bacteria	Bacteroidetes	Bacteroidia	Bacteroidales	Bacteroidaceae	Bacteroides															1.47005	0.0405714
4387250	Bacteria	Bacteroidetes	Bacteroidia	Bacteroidales	Bacteroidaceae	Bacteroides																																											2.04518
4389571	Bacteria	Bacteroidetes	Bacteroidia	Bacteroidales	Bacteroidaceae	Bacteroides																																			0.0599271	0.0269939					0.287514	0.0180492
4390211	Bacteria	Bacteroidetes	Bacteroidia	Bacteroidales	Bacteroidaceae	Bacteroides																			22.5254	1.01393e-13
4393172	Bacteria	Bacteroidetes	Bacteroidia	Bacteroidales	Bacteroidaceae	Bacteroides																																									0.330843	0.0216492
4395096	Bacteria	Bacteroidetes	Bacteroidia	Bacteroidales	Bacteroidaceae	Bacteroides
4401580	Bacteria	Bacteroidetes	Bacteroidia	Bacteroidales	Bacteroidaceae	Bacteroides																															-2.47807	0.00620401											1.68218
4407515	Bacteria	Bacteroidetes	Bacteroidia	Bacteroidales	Bacteroidaceae	Bacteroides									-4.04451	0.00416868							1.51263	0.0467544
4414420	Bacteria	Bacteroidetes	Bacteroidia	Bacteroidales	Bacteroidaceae	Bacteroides																					0.152287	0.00861876
4416614	Bacteria	Bacteroidetes	Bacteroidia	Bacteroidales	Bacteroidaceae	Bacteroides																															-5.64619	0.00322945									-1.69503	0.00415843
4420408	Bacteria	Bacteroidetes	Bacteroidia	Bacteroidales	Bacteroidaceae	Bacteroides									-3.92687	4.43495e-09									0.209527	3.0139e-08	0.218328	1.4278e-07	0.561939	0.026496											-0.0632273	0.0087588
4421070	Bacteria	Bacteroidetes	Bacteroidia	Bacteroidales	Bacteroidaceae	Bacteroides	5.12253	0.0167137	-4.65524	0.000445481									-3.66892	0.0449486	3.62932	0.0214749									5.02266	0.0217234							-4.16237	0.0201807							-0.71061	0.039575
4425495	Bacteria	Bacteroidetes	Bacteroidia	Bacteroidales	Bacteroidaceae	Bacteroides	3.35122	0.00899327					-3.54469	0.0375083																	3.28499	0.0104776							-2.9329	0.0456965							-0.730741	0.0144529
4433947	Bacteria	Bacteroidetes	Bacteroidia	Bacteroidales	Bacteroidaceae	Bacteroides																																									0.263523	0.0472347
4435784	Bacteria	Bacteroidetes	Bacteroidia	Bacteroidales	Bacteroidaceae	Bacteroides																	0.932406	0.0476881
4439360	Bacteria	Bacteroidetes	Bacteroidia	Bacteroidales	Bacteroidaceae	Bacteroides																																									0.266869	0.0270632
4447950	Bacteria	Bacteroidetes	Bacteroidia	Bacteroidales	Bacteroidaceae	Bacteroides									-3.40442	0.000262014							1.42882	0.00629362
4449054	Bacteria	Bacteroidetes	Bacteroidia	Bacteroidales	Bacteroidaceae	Bacteroides																																			-0.055853	0.0423637
4450198	Bacteria	Bacteroidetes	Bacteroidia	Bacteroidales	Bacteroidaceae	Bacteroides													2.85513	0.00931322							0.142168	0.0430186
4467447	Bacteria	Bacteroidetes	Bacteroidia	Bacteroidales	Bacteroidaceae	Bacteroides									-2.39094	0.000550487																			-2.35828	0.0107816			-1.94599	0.0124648	-0.054924	8.15382e-05	-4.94488	4.68549e-06	-5.0537	9.01658e-18	-0.414172	0.00122145	2.30698
[truncated: 4,791 more rows]
[truncated: 13 more columns]
